# Supplementary material for: The potential mechanism of Longsheyangquan Decoction on the treatment of bladder cancer: Systemic network pharmacology and molecular docking
Source: Front Pharmacol. 2022 Jul 14;13:932039. doi: 10.3389/fphar.2022.932039 (PMC9330057; doi:10.3389/fphar.2022.932039)
Supplement: Supplementary file 1 [file Table2.XLSX]

## Sheet: Sheet1
Supplementary Table 2. Results of module analysis
Cluster	Score	Nodes	Edges
1	40.85	48	960
2	12.43	43	261
Nodes in Cluster1				Nodes in Cluster 2
MTOR				DNMT1
PTGS2				JAK2
CDK1				PRKCD
XIAP				PIK3R1
JUN				AKT2
ABL1				ACE
SRC				CHEK1
MAPK8				JAK3
HDAC1				SERPINE1
TNF				FGFR1
ESR1				ICAM1
HRAS				REN
MMP2				MET
HIF1A				PPARA
AKT1				SELE
VEGFA				EZH2
RPS6KB1				RET
PPARG				MPO
AR				VCAM1
PGR				PLG
CCNB1				ABCB1
SIRT1				CHEK2
MAPK1				NOS3
MAPK14				CCND2
MMP9				PDGFRB
CDK4				CREBBP
MDM2				PRKCA
CCND1				PIK3CA
NR3C1				PLK1
CCNE1				KDR
MAP2K1				ALK
MAPK3				APP
CDK6				KIT
CDK2				PRKDC
STAT3				GSK3B
CCNA2				LCK
ERBB2				NOS2
EGFR				JAK1
TERT				RAF1
ALB				FYN
BCL2L1				PTK2
CASP3				ESR2
HSP90AA1				TOP1
IL2
STAT1
PARP1
CASP8
MCL1
