# Supplementary material for: The potential mechanism of Longsheyangquan Decoction on the treatment of bladder cancer: Systemic network pharmacology and molecular docking
Source: Front Pharmacol. 2022 Jul 14;13:932039. doi: 10.3389/fphar.2022.932039 (PMC9330057; doi:10.3389/fphar.2022.932039)
Supplement: Supplementary file 2 [file Table3.XLSX]

## Sheet: BP
Supplementary Table 3. Results of GO-BP/CC/MF and KEGG enrichment analyses of Cluster 1
GO-BP analysis
Category	GO	Description	Gene Count	Gene Ratio	Gene	Log10(adj. P-value)
GO Biological Processes	GO:0010035	response to inorganic substance	22	45.8333	ABL1|PARP1|AKT1|CCND1|CASP3|CASP8|CCNA2|CDK1|CDK2|EGFR|HIF1A|JUN|MMP2|MMP9|MAPK1|MAPK3|MAPK8|PTGS2|SRC|STAT1|TERT|SIRT1	-21.5358
GO Biological Processes	GO:1901699	cellular response to nitrogen compound	22	45.8333	ABL1|PARP1|AKT1|BCL2L1|CASP3|CCNA2|CDK2|CDK4|EGFR|MTOR|JUN|MDM2|MMP2|PPARG|MAPK1|MAPK3|PTGS2|RPS6KB1|SRC|STAT1|STAT3|TNF	-19.878
GO Biological Processes	GO:0071417	cellular response to organonitrogen compound	21	43.75	ABL1|PARP1|AKT1|BCL2L1|CASP3|CCNA2|CDK4|EGFR|MTOR|JUN|MDM2|MMP2|PPARG|MAPK1|MAPK3|PTGS2|RPS6KB1|SRC|STAT1|STAT3|TNF	-19.3537
GO Biological Processes	GO:0062197	cellular response to chemical stress	17	35.4167	ABL1|PARP1|AKT1|CASP3|CDK1|EGFR|MTOR|HIF1A|JUN|MMP2|MMP9|MAPK1|MAPK3|MAPK8|PTGS2|SRC|SIRT1	-19.0258
GO Biological Processes	GO:0048608	reproductive structure development	19	39.5833	AKT1|AR|CCND1|BCL2L1|CASP3|CASP8|MAPK14|EGFR|ESR1|HIF1A|MMP2|PGR|PPARG|MAPK1|MAP2K1|PTGS2|SRC|VEGFA|SIRT1	-19.0258
GO Biological Processes	GO:0061458	reproductive system development	19	39.5833	AKT1|AR|CCND1|BCL2L1|CASP3|CASP8|MAPK14|EGFR|ESR1|HIF1A|MMP2|PGR|PPARG|MAPK1|MAP2K1|PTGS2|SRC|VEGFA|SIRT1	-19.0258
GO Biological Processes	GO:0000302	response to reactive oxygen species	15	31.25	ABL1|AKT1|CASP3|CDK1|EGFR|HIF1A|JUN|MMP2|MMP9|MAPK1|MAPK3|MAPK8|SRC|STAT1|SIRT1	-18.6661
GO Biological Processes	GO:0070848	response to growth factor	19	39.5833	ABL1|PARP1|AKT1|CASP3|CCNA2|MAPK14|EGFR|ERBB2|NR3C1|HDAC1|JUN|PPARG|MAPK1|MAPK3|RPS6KB1|SRC|STAT3|VEGFA|SIRT1	-17.8652
GO Biological Processes	GO:0009725	response to hormone	21	43.75	PARP1|AKT1|AR|CCND1|CASP3|CCNA2|CDK4|MAPK14|ESR1|MTOR|NR3C1|MMP2|PGR|PPARG|PTGS2|RPS6KB1|SRC|STAT1|STAT3|TNF|SIRT1	-17.4787
GO Biological Processes	GO:0048534	hematopoietic or lymphoid organ development	20	41.6667	ABL1|PARP1|CASP3|CASP8|CDK6|MAPK14|MTOR|HIF1A|IL2|JUN|MMP9|PPARG|MAPK1|MAPK3|MAP2K1|SRC|STAT3|TNF|VEGFA|SIRT1	-17.234
GO Biological Processes	GO:0006979	response to oxidative stress	17	35.4167	ABL1|PARP1|AKT1|CASP3|CDK1|EGFR|HIF1A|JUN|MMP2|MMP9|MAPK1|MAPK3|MAPK8|PTGS2|SRC|STAT1|SIRT1	-17.1363
GO Biological Processes	GO:0030335	positive regulation of cell migration	19	39.5833	ABL1|AKT1|EGFR|MTOR|HIF1A|HRAS|JUN|MMP2|MMP9|MAPK1|MAPK3|PTGS2|RPS6KB1|SRC|STAT3|TERT|TNF|VEGFA|SIRT1	-17.0812
GO Biological Processes	GO:0071363	cellular response to growth factor stimulus	18	37.5	ABL1|PARP1|AKT1|CASP3|CCNA2|MAPK14|EGFR|ERBB2|NR3C1|HDAC1|JUN|PPARG|MAPK3|RPS6KB1|SRC|STAT3|VEGFA|SIRT1	-16.9644
GO Biological Processes	GO:2000147	positive regulation of cell motility	19	39.5833	ABL1|AKT1|EGFR|MTOR|HIF1A|HRAS|JUN|MMP2|MMP9|MAPK1|MAPK3|PTGS2|RPS6KB1|SRC|STAT3|TERT|TNF|VEGFA|SIRT1	-16.8359
GO Biological Processes	GO:0002520	immune system development	20	41.6667	ABL1|PARP1|CASP3|CASP8|CDK6|MAPK14|MTOR|HIF1A|IL2|JUN|MMP9|PPARG|MAPK1|MAPK3|MAP2K1|SRC|STAT3|TNF|VEGFA|SIRT1	-16.8359
GO Biological Processes	GO:0006468	protein phosphorylation	20	41.6667	ABL1|AKT1|CCND1|CCNA2|CCNB1|CCNE1|CDK1|CDK2|CDK4|CDK6|MAPK14|EGFR|ERBB2|MTOR|MAPK1|MAPK3|MAPK8|MAP2K1|RPS6KB1|SRC	-16.8218
GO Biological Processes	GO:0051272	positive regulation of cellular component movement	19	39.5833	ABL1|AKT1|EGFR|MTOR|HIF1A|HRAS|JUN|MMP2|MMP9|MAPK1|MAPK3|PTGS2|RPS6KB1|SRC|STAT3|TERT|TNF|VEGFA|SIRT1	-16.711
GO Biological Processes	GO:0040017	positive regulation of locomotion	19	39.5833	ABL1|AKT1|EGFR|MTOR|HIF1A|HRAS|JUN|MMP2|MMP9|MAPK1|MAPK3|PTGS2|RPS6KB1|SRC|STAT3|TERT|TNF|VEGFA|SIRT1	-16.7086
GO Biological Processes	GO:0071407	cellular response to organic cyclic compound	18	37.5	ABL1|AR|CASP3|CASP8|CCNA2|CDK4|EGFR|ESR1|NR3C1|MMP2|PGR|MAPK1|MAPK3|PTGS2|RPS6KB1|SRC|STAT1|TNF	-16.5391
GO Biological Processes	GO:0001934	positive regulation of protein phosphorylation	20	41.6667	ABL1|AKT1|CCND1|CCNB1|EGFR|ERBB2|MTOR|HRAS|HSP90AA1|IL2|MMP9|PPARG|MAPK1|MAPK3|MAP2K1|PTGS2|SRC|TNF|VEGFA|SIRT1	-16.4823
GO Biological Processes	GO:1901652	response to peptide	17	35.4167	PARP1|AKT1|CCNA2|CDK4|MAPK14|MTOR|MDM2|MMP2|MMP9|PPARG|PTGS2|RPS6KB1|SRC|STAT1|STAT3|TNF|SIRT1	-16.0244
GO Biological Processes	GO:0034599	cellular response to oxidative stress	14	29.1667	ABL1|PARP1|AKT1|CDK1|EGFR|HIF1A|JUN|MMP2|MMP9|MAPK1|MAPK3|MAPK8|SRC|SIRT1	-15.7018
GO Biological Processes	GO:0034614	cellular response to reactive oxygen species	12	25	ABL1|AKT1|CDK1|EGFR|JUN|MMP2|MMP9|MAPK1|MAPK3|MAPK8|SRC|SIRT1	-15.5292
GO Biological Processes	GO:0050678	regulation of epithelial cell proliferation	16	33.3333	AKT1|AR|CCND1|CDK6|EGFR|ERBB2|HIF1A|HRAS|JUN|PGR|PPARG|STAT1|STAT3|TNF|VEGFA|SIRT1	-15.5021
GO Biological Processes	GO:2001234	negative regulation of apoptotic signaling pathway	14	29.1667	AKT1|AR|BCL2L1|HDAC1|HIF1A|MCL1|MDM2|MMP9|PTGS2|RPS6KB1|SRC|TERT|TNF|SIRT1	-15.4554
GO Biological Processes	GO:0071900	regulation of protein serine/threonine kinase activity	16	33.3333	ABL1|AKT1|CCND1|CASP3|CCNA2|CCNB1|CCNE1|EGFR|ERBB2|HRAS|PPARG|MAP2K1|SRC|TNF|VEGFA|SIRT1	-15.4291
GO Biological Processes	GO:0048732	gland development	16	33.3333	ABL1|AKT1|AR|CCND1|EGFR|ESR1|HIF1A|JUN|MMP2|PGR|MAPK1|MAPK3|MAP2K1|SRC|TNF|VEGFA	-15.2005
GO Biological Processes	GO:0071396	cellular response to lipid	17	35.4167	ABL1|AKT1|AR|CCNA2|CDK4|MAPK14|EGFR|ESR1|NR3C1|MMP2|PGR|MAPK1|MAPK3|MAPK8|RPS6KB1|SRC|TNF	-15.1877
GO Biological Processes	GO:0043549	regulation of kinase activity	19	39.5833	ABL1|AKT1|CCND1|CASP3|CCNA2|CCNB1|CCNE1|EGFR|ERBB2|MTOR|HRAS|HSP90AA1|IL2|PPARG|MAP2K1|SRC|TNF|VEGFA|SIRT1	-14.8016
GO Biological Processes	GO:0009314	response to radiation	16	33.3333	PARP1|AKT1|CCND1|BCL2L1|CASP3|MAPK14|EGFR|HIF1A|HRAS|MDM2|MMP2|MMP9|MAPK8|PTGS2|TNF|SIRT1	-14.7024
GO Biological Processes	GO:0045859	regulation of protein kinase activity	18	37.5	ABL1|AKT1|CCND1|CASP3|CCNA2|CCNB1|CCNE1|EGFR|ERBB2|MTOR|HRAS|HSP90AA1|PPARG|MAP2K1|SRC|TNF|VEGFA|SIRT1	-14.6921
GO Biological Processes	GO:1902532	negative regulation of intracellular signal transduction	17	35.4167	ABL1|AKT1|BCL2L1|CASP8|MAPK14|ESR1|MTOR|HDAC1|HIF1A|MCL1|MDM2|MMP9|PPARG|PTGS2|SRC|STAT1|SIRT1	-14.6092
GO Biological Processes	GO:0010038	response to metal ion	15	31.25	PARP1|AKT1|CCND1|CASP3|CASP8|CDK1|EGFR|HIF1A|JUN|MMP9|MAPK1|MAPK3|MAPK8|PTGS2|TERT	-14.5927
GO Biological Processes	GO:0002521	leukocyte differentiation	15	31.25	ABL1|PARP1|CASP8|CDK6|MAPK14|MTOR|IL2|JUN|MMP9|PPARG|SRC|STAT3|TNF|VEGFA|SIRT1	-14.4776
GO Biological Processes	GO:0051347	positive regulation of transferase activity	17	35.4167	ABL1|AKT1|CCND1|CCNB1|EGFR|ERBB2|MTOR|HRAS|HSP90AA1|IL2|MAPK1|MAPK3|MAP2K1|SRC|TNF|VEGFA|SIRT1	-14.3127
GO Biological Processes	GO:2001233	regulation of apoptotic signaling pathway	15	31.25	PARP1|AKT1|AR|BCL2L1|HDAC1|HIF1A|MCL1|MDM2|MMP9|PTGS2|RPS6KB1|SRC|TERT|TNF|SIRT1	-14.2888
GO Biological Processes	GO:0036293	response to decreased oxygen levels	14	29.1667	AKT1|CASP3|CCNA2|MTOR|HIF1A|MDM2|MMP2|PPARG|PTGS2|SRC|TERT|TNF|VEGFA|SIRT1	-14.207
GO Biological Processes	GO:0080135	regulation of cellular response to stress	18	37.5	ABL1|PARP1|AKT1|XIAP|BCL2L1|EGFR|MTOR|HIF1A|HRAS|MCL1|MDM2|MAPK1|MAPK3|MAP2K1|PTGS2|TNF|VEGFA|SIRT1	-14.0852
GO Biological Processes	GO:0007167	enzyme-linked receptor protein signaling pathway	17	35.4167	ABL1|PARP1|AKT1|CASP3|MAPK14|EGFR|ERBB2|JUN|MMP2|MMP9|PPARG|MAPK1|MAPK3|SRC|STAT3|VEGFA|SIRT1	-14.0016
GO Biological Processes	GO:0030097	hemopoiesis	17	35.4167	ABL1|PARP1|CASP3|CASP8|CDK6|MAPK14|MTOR|HIF1A|IL2|JUN|MMP9|PPARG|SRC|STAT3|TNF|VEGFA|SIRT1	-14.0016
GO Biological Processes	GO:0060341	regulation of cellular localization	18	37.5	PARP1|AKT1|AR|BCL2L1|CDK1|MAPK14|EGFR|ERBB2|HIF1A|HRAS|MAPK1|MAPK3|MAPK8|MAP2K1|PTGS2|SRC|TERT|TNF	-14.0016
GO Biological Processes	GO:0071214	cellular response to abiotic stimulus	14	29.1667	PARP1|BCL2L1|CASP3|CASP8|MAPK14|MTOR|HRAS|MDM2|MMP2|MMP9|MAPK3|MAPK8|PTGS2|SIRT1	-13.7698
GO Biological Processes	GO:0104004	cellular response to environmental stimulus	14	29.1667	PARP1|BCL2L1|CASP3|CASP8|MAPK14|MTOR|HRAS|MDM2|MMP2|MMP9|MAPK3|MAPK8|PTGS2|SIRT1	-13.7698
GO Biological Processes	GO:0070482	response to oxygen levels	14	29.1667	AKT1|CASP3|CCNA2|MTOR|HIF1A|MDM2|MMP2|PPARG|PTGS2|SRC|TERT|TNF|VEGFA|SIRT1	-13.7606
GO Biological Processes	GO:0031667	response to nutrient levels	15	31.25	AKT1|ALB|CCND1|MAPK14|MTOR|PPARG|MAPK1|MAPK3|MAPK8|PTGS2|RPS6KB1|SRC|STAT1|TNF|SIRT1	-13.1814
GO Biological Processes	GO:0036294	cellular response to decreased oxygen levels	11	22.9167	AKT1|CCNA2|MTOR|HIF1A|MDM2|PPARG|PTGS2|SRC|TERT|VEGFA|SIRT1	-13.0307
GO Biological Processes	GO:0046686	response to cadmium ion	9	18.75	AKT1|CDK1|EGFR|JUN|MMP9|MAPK1|MAPK3|MAPK8|TERT	-12.9455
GO Biological Processes	GO:0001666	response to hypoxia	13	27.0833	CASP3|CCNA2|MTOR|HIF1A|MDM2|MMP2|PPARG|PTGS2|SRC|TERT|TNF|VEGFA|SIRT1	-12.9426
GO Biological Processes	GO:0048661	positive regulation of smooth muscle cell proliferation	10	20.8333	AKT1|HDAC1|JUN|MMP2|MMP9|PTGS2|RPS6KB1|STAT1|TERT|TNF	-12.9167
GO Biological Processes	GO:0050679	positive regulation of epithelial cell proliferation	12	25	AKT1|AR|CCND1|EGFR|ERBB2|HIF1A|HRAS|JUN|STAT3|TNF|VEGFA|SIRT1	-12.7944
GO Biological Processes	GO:0009991	response to extracellular stimulus	15	31.25	AKT1|ALB|CCND1|MAPK14|MTOR|PPARG|MAPK1|MAPK3|MAPK8|PTGS2|RPS6KB1|SRC|STAT1|TNF|SIRT1	-12.7784
GO Biological Processes	GO:2001243	negative regulation of intrinsic apoptotic signaling pathway	10	20.8333	AKT1|BCL2L1|HDAC1|HIF1A|MCL1|MDM2|MMP9|PTGS2|SRC|SIRT1	-12.6695
GO Biological Processes	GO:0033674	positive regulation of kinase activity	15	31.25	ABL1|AKT1|CCND1|CCNB1|EGFR|ERBB2|MTOR|HRAS|HSP90AA1|IL2|MAP2K1|SRC|TNF|VEGFA|SIRT1	-12.6631
GO Biological Processes	GO:0071453	cellular response to oxygen levels	11	22.9167	AKT1|CCNA2|MTOR|HIF1A|MDM2|PPARG|PTGS2|SRC|TERT|VEGFA|SIRT1	-12.6041
GO Biological Processes	GO:0045860	positive regulation of protein kinase activity	14	29.1667	ABL1|AKT1|CCND1|CCNB1|EGFR|ERBB2|MTOR|HRAS|HSP90AA1|MAP2K1|SRC|TNF|VEGFA|SIRT1	-12.3043
GO Biological Processes	GO:1901214	regulation of neuron death	13	27.0833	ABL1|PARP1|AKT1|BCL2L1|CASP3|CASP8|HIF1A|HRAS|JUN|MCL1|TERT|TNF|SIRT1	-12.3043
GO Biological Processes	GO:0032496	response to lipopolysaccharide	13	27.0833	ABL1|AKT1|CASP3|CASP8|CDK4|MAPK14|MAPK1|MAPK3|MAPK8|PTGS2|RPS6KB1|SRC|TNF	-12.241
GO Biological Processes	GO:2001242	regulation of intrinsic apoptotic signaling pathway	11	22.9167	PARP1|AKT1|BCL2L1|HDAC1|HIF1A|MCL1|MDM2|MMP9|PTGS2|SRC|SIRT1	-12.1661
GO Biological Processes	GO:0048660	regulation of smooth muscle cell proliferation	11	22.9167	AKT1|HDAC1|JUN|MMP2|MMP9|PPARG|PTGS2|RPS6KB1|STAT1|TERT|TNF	-12.1661
GO Biological Processes	GO:0002573	myeloid leukocyte differentiation	10	20.8333	PARP1|CASP8|MAPK14|JUN|MMP9|PPARG|SRC|TNF|VEGFA|SIRT1	-12.1554
GO Biological Processes	GO:0035239	tube morphogenesis	16	33.3333	ABL1|AKT1|AR|CASP3|CASP8|MAPK14|EGFR|ESR1|HIF1A|JUN|MMP2|PGR|PTGS2|SRC|VEGFA|SIRT1	-12.1405
GO Biological Processes	GO:0040008	regulation of growth	16	33.3333	ABL1|AKT1|AR|BCL2L1|CDK1|CDK4|MAPK14|EGFR|ERBB2|MTOR|HIF1A|IL2|RPS6KB1|STAT3|VEGFA|SIRT1	-12.1374
GO Biological Processes	GO:0002237	response to molecule of bacterial origin	13	27.0833	ABL1|AKT1|CASP3|CASP8|CDK4|MAPK14|MAPK1|MAPK3|MAPK8|PTGS2|RPS6KB1|SRC|TNF	-11.9266
GO Biological Processes	GO:1903829	positive regulation of protein localization	14	29.1667	PARP1|AKT1|CDK1|MAPK14|EGFR|ERBB2|HIF1A|HRAS|PPARG|MAPK8|PTGS2|SRC|TERT|TNF	-11.8242
GO Biological Processes	GO:0048146	positive regulation of fibroblast proliferation	8	16.6667	ABL1|CCNA2|CCNB1|CDK4|CDK6|EGFR|ESR1|JUN	-11.7261
GO Biological Processes	GO:0045931	positive regulation of mitotic cell cycle	10	20.8333	ABL1|AKT1|CCND1|CCNB1|CDK1|CDK4|EGFR|MDM2|RPS6KB1|TERT	-11.7241
GO Biological Processes	GO:0030855	epithelial cell differentiation	15	31.25	ABL1|AKT1|AR|CASP3|CDK1|CDK6|ESR1|HDAC1|HIF1A|JUN|PGR|PPARG|MAP2K1|SRC|VEGFA	-11.7231
GO Biological Processes	GO:0043434	response to peptide hormone	13	27.0833	PARP1|AKT1|CCNA2|CDK4|MAPK14|MTOR|PPARG|PTGS2|RPS6KB1|SRC|STAT1|STAT3|SIRT1	-11.718
GO Biological Processes	GO:0048511	rhythmic process	12	25	CASP3|CDK1|ESR1|MTOR|HDAC1|MMP2|PGR|PPARG|MAPK8|SRC|TNF|SIRT1	-11.6996
GO Biological Processes	GO:0071456	cellular response to hypoxia	10	20.8333	CCNA2|MTOR|HIF1A|MDM2|PPARG|PTGS2|SRC|TERT|VEGFA|SIRT1	-11.6477
GO Biological Processes	GO:0006974	cellular response to DNA damage stimulus	16	33.3333	ABL1|PARP1|XIAP|CCND1|BCL2L1|CASP3|CDK1|CDK2|MAPK14|MTOR|MCL1|MDM2|MAPK1|MAPK3|TNF|SIRT1	-11.6058
GO Biological Processes	GO:0032870	cellular response to hormone stimulus	14	29.1667	PARP1|AKT1|AR|CCNA2|CDK4|ESR1|NR3C1|PGR|PPARG|RPS6KB1|SRC|STAT1|STAT3|SIRT1	-11.4555
GO Biological Processes	GO:0034612	response to tumor necrosis factor	11	22.9167	AKT1|CASP3|CASP8|MAPK14|MAPK1|MAPK3|PTGS2|RPS6KB1|STAT1|TNF|SIRT1	-11.4555
GO Biological Processes	GO:0009612	response to mechanical stimulus	11	22.9167	CASP8|MAPK14|JUN|MMP2|MAPK3|MAPK8|PTGS2|RPS6KB1|SRC|STAT1|TNF	-11.4377
GO Biological Processes	GO:0010632	regulation of epithelial cell migration	12	25	ABL1|AKT1|MTOR|HIF1A|JUN|MMP9|PPARG|PTGS2|SRC|TNF|VEGFA|SIRT1	-11.288
GO Biological Processes	GO:0009411	response to UV	10	20.8333	PARP1|AKT1|CCND1|CASP3|EGFR|MMP2|MMP9|MAPK8|PTGS2|SIRT1	-11.1777
GO Biological Processes	GO:0061180	mammary gland epithelium development	8	16.6667	AKT1|AR|CCND1|ESR1|HIF1A|PGR|MAPK1|SRC	-11.1643
GO Biological Processes	GO:0051054	positive regulation of DNA metabolic process	12	25	PARP1|AKT1|CDK1|CDK2|EGFR|HSP90AA1|IL2|MAPK1|MAPK3|SRC|TNF|SIRT1	-11.1643
GO Biological Processes	GO:0071241	cellular response to inorganic substance	11	22.9167	PARP1|AKT1|CCNA2|CDK2|EGFR|JUN|MMP9|MAPK1|MAPK3|MAPK8|PTGS2	-11.0809
GO Biological Processes	GO:0071902	positive regulation of protein serine/threonine kinase activity	11	22.9167	AKT1|CCND1|CCNB1|EGFR|ERBB2|HRAS|MAP2K1|SRC|TNF|VEGFA|SIRT1	-11.0002
GO Biological Processes	GO:0030099	myeloid cell differentiation	11	22.9167	PARP1|CASP3|CASP8|MAPK14|JUN|MMP9|PPARG|SRC|TNF|VEGFA|SIRT1	-10.7164
GO Biological Processes	GO:0071276	cellular response to cadmium ion	7	14.5833	AKT1|EGFR|JUN|MMP9|MAPK1|MAPK3|MAPK8	-10.519
GO Biological Processes	GO:0010634	positive regulation of epithelial cell migration	10	20.8333	ABL1|AKT1|MTOR|HIF1A|JUN|MMP9|PTGS2|SRC|VEGFA|SIRT1	-10.5055
GO Biological Processes	GO:0045787	positive regulation of cell cycle	12	25	ABL1|AKT1|CCND1|CCNB1|CDK1|CDK4|EGFR|MDM2|RPS6KB1|SRC|TERT|TNF	-10.2529
GO Biological Processes	GO:0030879	mammary gland development	9	18.75	AKT1|AR|CCND1|ESR1|HIF1A|PGR|MAPK1|SRC|VEGFA	-10.2202
GO Biological Processes	GO:0032355	response to estradiol	9	18.75	CCND1|CASP3|CASP8|CCNA2|EGFR|ESR1|MMP2|PTGS2|STAT3	-10.2202
GO Biological Processes	GO:0060964	regulation of miRNA-mediated gene silencing	7	14.5833	EGFR|ESR1|PPARG|MAP2K1|STAT3|TERT|TNF	-10.2076
GO Biological Processes	GO:0010942	positive regulation of cell death	14	29.1667	ABL1|PARP1|CASP3|CASP8|JUN|MCL1|MMP2|MMP9|PPARG|MAPK8|PTGS2|SRC|TNF|SIRT1	-10.1852
GO Biological Processes	GO:0001819	positive regulation of cytokine production	13	27.0833	ABL1|CASP8|MAPK14|HIF1A|HRAS|HSP90AA1|IL2|PTGS2|SRC|STAT1|STAT3|TNF|SIRT1	-10.1383
GO Biological Processes	GO:1900368	regulation of post-transcriptional gene silencing by RNA	7	14.5833	EGFR|ESR1|PPARG|MAP2K1|STAT3|TERT|TNF	-10.067
GO Biological Processes	GO:0048545	response to steroid hormone	11	22.9167	PARP1|AR|CCND1|CASP3|ESR1|NR3C1|PGR|PTGS2|RPS6KB1|SRC|TNF	-10.0637
GO Biological Processes	GO:0048145	regulation of fibroblast proliferation	8	16.6667	ABL1|CCNA2|CCNB1|CDK4|CDK6|EGFR|ESR1|JUN	-10.0532
GO Biological Processes	GO:0060147	regulation of post-transcriptional gene silencing	7	14.5833	EGFR|ESR1|PPARG|MAP2K1|STAT3|TERT|TNF	-10.0065
GO Biological Processes	GO:0060966	regulation of gene silencing by RNA	7	14.5833	EGFR|ESR1|PPARG|MAP2K1|STAT3|TERT|TNF	-9.93827
GO Biological Processes	GO:1902895	positive regulation of miRNA transcription	7	14.5833	NR3C1|HIF1A|JUN|PPARG|STAT3|TERT|TNF	-9.87577
GO Biological Processes	GO:0043281	regulation of cysteine-type endopeptidase activity involved in apoptotic process	10	20.8333	AKT1|XIAP|CASP8|MMP9|PPARG|PTGS2|SRC|TNF|VEGFA|SIRT1	-9.87577
GO Biological Processes	GO:0018209	peptidyl-serine modification	10	20.8333	PARP1|AKT1|CDK1|CDK2|MAPK14|MTOR|MAPK1|MAPK8|RPS6KB1|SRC	-9.83794
GO Biological Processes	GO:0032868	response to insulin	10	20.8333	PARP1|AKT1|CDK4|MAPK14|MTOR|PPARG|RPS6KB1|SRC|STAT1|SIRT1	-9.8258
GO Biological Processes	GO:0043523	regulation of neuron apoptotic process	10	20.8333	ABL1|PARP1|BCL2L1|CASP3|HIF1A|HRAS|JUN|MCL1|TERT|TNF	-9.8258
GO Biological Processes	GO:0007346	regulation of mitotic cell cycle	13	27.0833	ABL1|AKT1|CCND1|CCNB1|CDK1|CDK2|CDK4|EGFR|MDM2|RPS6KB1|TERT|TNF|SIRT1	-9.7935
GO Biological Processes	GO:0009410	response to xenobiotic stimulus	12	25	ABL1|CCND1|CASP3|CDK1|CDK4|JUN|MMP2|PTGS2|RPS6KB1|SRC|STAT1|TNF	-9.75378
GO Biological Processes	GO:0007169	transmembrane receptor protein tyrosine kinase signaling pathway	12	25	ABL1|AKT1|CASP3|MAPK14|EGFR|ERBB2|MMP2|MMP9|MAPK1|SRC|STAT3|VEGFA	-9.70754
GO Biological Processes	GO:0043065	positive regulation of apoptotic process	13	27.0833	ABL1|CASP3|CASP8|JUN|MCL1|MMP2|MMP9|PPARG|MAPK8|PTGS2|SRC|TNF|SIRT1	-9.68096
GO Biological Processes	GO:1901653	cellular response to peptide	11	22.9167	PARP1|AKT1|CCNA2|CDK4|MDM2|PPARG|RPS6KB1|SRC|STAT1|STAT3|TNF	-9.65024
GO Biological Processes	GO:0001890	placenta development	9	18.75	AKT1|CASP8|MAPK14|EGFR|HIF1A|PPARG|MAPK1|MAP2K1|PTGS2	-9.62758
GO Biological Processes	GO:0009416	response to light stimulus	11	22.9167	PARP1|AKT1|CCND1|CASP3|EGFR|HIF1A|MMP2|MMP9|MAPK8|PTGS2|SIRT1	-9.61559
GO Biological Processes	GO:0051052	regulation of DNA metabolic process	13	27.0833	PARP1|AKT1|CCNA2|CDK1|CDK2|EGFR|HSP90AA1|IL2|MAPK1|MAPK3|SRC|TNF|SIRT1	-9.61559
GO Biological Processes	GO:0008406	gonad development	10	20.8333	AR|CCND1|BCL2L1|CASP3|ESR1|MMP2|PGR|SRC|VEGFA|SIRT1	-9.59981
GO Biological Processes	GO:0007507	heart development	13	27.0833	CASP3|CASP8|CDK1|ERBB2|MTOR|HIF1A|JUN|MDM2|MMP2|MAPK1|MAPK3|MAP2K1|VEGFA	-9.58316
GO Biological Processes	GO:0043068	positive regulation of programmed cell death	13	27.0833	ABL1|CASP3|CASP8|JUN|MCL1|MMP2|MMP9|PPARG|MAPK8|PTGS2|SRC|TNF|SIRT1	-9.567
GO Biological Processes	GO:0048708	astrocyte differentiation	7	14.5833	ABL1|CDK6|MAPK1|MAPK3|MAP2K1|STAT3|TNF	-9.54453
GO Biological Processes	GO:0043408	regulation of MAPK cascade	14	29.1667	ABL1|XIAP|AR|EGFR|ERBB2|HRAS|JUN|PPARG|MAPK1|MAPK3|MAP2K1|SRC|TNF|VEGFA	-9.53881
GO Biological Processes	GO:0045137	development of primary sexual characteristics	10	20.8333	AR|CCND1|BCL2L1|CASP3|ESR1|MMP2|PGR|SRC|VEGFA|SIRT1	-9.52233
GO Biological Processes	GO:0052548	regulation of endopeptidase activity	12	25	AKT1|XIAP|CASP8|HDAC1|MMP9|PPARG|PTGS2|SRC|STAT3|TNF|VEGFA|SIRT1	-9.49898
GO Biological Processes	GO:2000116	regulation of cysteine-type endopeptidase activity	10	20.8333	AKT1|XIAP|CASP8|MMP9|PPARG|PTGS2|SRC|TNF|VEGFA|SIRT1	-9.45386
GO Biological Processes	GO:2001237	negative regulation of extrinsic apoptotic signaling pathway	8	16.6667	AKT1|AR|BCL2L1|MCL1|RPS6KB1|SRC|TERT|TNF	-9.41958
GO Biological Processes	GO:0008585	female gonad development	8	16.6667	BCL2L1|CASP3|ESR1|MMP2|PGR|SRC|VEGFA|SIRT1	-9.38683
GO Biological Processes	GO:1901992	positive regulation of mitotic cell cycle phase transition	8	16.6667	AKT1|CCND1|CCNB1|CDK1|CDK4|EGFR|MDM2|TERT	-9.28441
GO Biological Processes	GO:0097305	response to alcohol	10	20.8333	PARP1|AKT1|CCND1|BCL2L1|CASP8|CDK1|CDK4|IL2|RPS6KB1|TNF	-9.28441
GO Biological Processes	GO:0051345	positive regulation of hydrolase activity	13	27.0833	AKT1|CASP8|EGFR|ERBB2|ESR1|MTOR|HRAS|PPARG|MAPK8|STAT3|TNF|VEGFA|SIRT1	-9.28372
GO Biological Processes	GO:0044772	mitotic cell cycle phase transition	9	18.75	CCND1|CCNA2|CCNB1|CCNE1|CDK1|CDK2|CDK4|CDK6|RPS6KB1	-9.27984
GO Biological Processes	GO:0046545	development of primary female sexual characteristics	8	16.6667	BCL2L1|CASP3|ESR1|MMP2|PGR|SRC|VEGFA|SIRT1	-9.26294
GO Biological Processes	GO:0052547	regulation of peptidase activity	12	25	AKT1|XIAP|CASP8|HDAC1|MMP9|PPARG|PTGS2|SRC|STAT3|TNF|VEGFA|SIRT1	-9.18731
GO Biological Processes	GO:0010001	glial cell differentiation	9	18.75	ABL1|AKT1|CDK6|ERBB2|MAPK1|MAPK3|MAP2K1|STAT3|TNF	-9.1712
GO Biological Processes	GO:1902893	regulation of miRNA transcription	7	14.5833	NR3C1|HIF1A|JUN|PPARG|STAT3|TERT|TNF	-9.13984
GO Biological Processes	GO:0030162	regulation of proteolysis	14	29.1667	AKT1|XIAP|CASP8|CDK2|HDAC1|MDM2|MMP9|PPARG|PTGS2|SRC|STAT3|TNF|VEGFA|SIRT1	-9.12808
GO Biological Processes	GO:0044770	cell cycle phase transition	9	18.75	CCND1|CCNA2|CCNB1|CCNE1|CDK1|CDK2|CDK4|CDK6|RPS6KB1	-9.08883
GO Biological Processes	GO:0001936	regulation of endothelial cell proliferation	9	18.75	AKT1|HIF1A|JUN|PPARG|STAT1|STAT3|TNF|VEGFA|SIRT1	-8.93525
GO Biological Processes	GO:0071478	cellular response to radiation	9	18.75	PARP1|BCL2L1|MAPK14|HRAS|MDM2|MMP2|MMP9|PTGS2|SIRT1	-8.91673
GO Biological Processes	GO:0000079	regulation of cyclin-dependent protein serine/threonine kinase activity	8	16.6667	AKT1|CCND1|CASP3|CCNA2|CCNB1|CCNE1|EGFR|SRC	-8.9004
GO Biological Processes	GO:0000165	MAPK cascade	9	18.75	CDK1|MAPK14|EGFR|HRAS|MAPK1|MAPK3|MAPK8|MAP2K1|TNF	-8.9004
GO Biological Processes	GO:0008283	cell population proliferation	12	25	ABL1|AKT1|CCND1|BCL2L1|CDK1|ESR1|MAPK1|MAP2K1|SRC|STAT1|STAT3|TNF	-8.84125
GO Biological Processes	GO:0043410	positive regulation of MAPK cascade	12	25	ABL1|XIAP|AR|EGFR|ERBB2|HRAS|JUN|MAPK3|MAP2K1|SRC|TNF|VEGFA	-8.84125
GO Biological Processes	GO:0018105	peptidyl-serine phosphorylation	9	18.75	AKT1|CDK1|CDK2|MAPK14|MTOR|MAPK1|MAPK8|RPS6KB1|SRC	-8.84125
GO Biological Processes	GO:1904029	regulation of cyclin-dependent protein kinase activity	8	16.6667	AKT1|CCND1|CASP3|CCNA2|CCNB1|CCNE1|EGFR|SRC	-8.8251
GO Biological Processes	GO:0046660	female sex differentiation	8	16.6667	BCL2L1|CASP3|ESR1|MMP2|PGR|SRC|VEGFA|SIRT1	-8.8251
GO Biological Processes	GO:0045786	negative regulation of cell cycle	11	22.9167	ABL1|CCND1|CASP3|CDK1|CDK2|CDK6|MAPK14|MDM2|PTGS2|TNF|SIRT1	-8.80238
GO Biological Processes	GO:0070141	response to UV-A	5	10.4167	AKT1|CCND1|EGFR|MMP2|MMP9	-8.74235
GO Biological Processes	GO:0007548	sex differentiation	10	20.8333	AR|CCND1|BCL2L1|CASP3|ESR1|MMP2|PGR|SRC|VEGFA|SIRT1	-8.73401
GO Biological Processes	GO:0001568	blood vessel development	12	25	AKT1|CASP8|MAPK14|HIF1A|JUN|MDM2|MMP2|MAPK1|MAP2K1|PTGS2|VEGFA|SIRT1	-8.72913
GO Biological Processes	GO:0071248	cellular response to metal ion	9	18.75	PARP1|AKT1|EGFR|JUN|MMP9|MAPK1|MAPK3|MAPK8|PTGS2	-8.72261
GO Biological Processes	GO:1901654	response to ketone	9	18.75	PARP1|AKT1|AR|CCND1|BCL2L1|CDK4|NR3C1|RPS6KB1|SRC	-8.64453
GO Biological Processes	GO:1901989	positive regulation of cell cycle phase transition	8	16.6667	AKT1|CCND1|CCNB1|CDK1|CDK4|EGFR|MDM2|TERT	-8.64248
GO Biological Processes	GO:0031347	regulation of defense response	13	27.0833	XIAP|CASP8|MAPK14|ESR1|HSP90AA1|IL2|MMP9|PPARG|MAPK3|PTGS2|SRC|STAT1|TNF	-8.61035
GO Biological Processes	GO:0001944	vasculature development	12	25	AKT1|CASP8|MAPK14|HIF1A|JUN|MDM2|MMP2|MAPK1|MAP2K1|PTGS2|VEGFA|SIRT1	-8.5399
GO Biological Processes	GO:0071222	cellular response to lipopolysaccharide	9	18.75	ABL1|AKT1|CDK4|MAPK14|MAPK1|MAPK3|MAPK8|SRC|TNF	-8.53809
GO Biological Processes	GO:1903706	regulation of hemopoiesis	11	22.9167	ABL1|CASP8|CDK6|MAPK14|ERBB2|MTOR|HIF1A|IL2|STAT1|STAT3|TNF	-8.53292
GO Biological Processes	GO:0051222	positive regulation of protein transport	10	20.8333	CDK1|MAPK14|ERBB2|HIF1A|HRAS|PPARG|MAPK8|PTGS2|SRC|TNF	-8.50598
GO Biological Processes	GO:0043154	negative regulation of cysteine-type endopeptidase activity involved in apoptotic process	7	14.5833	AKT1|XIAP|MMP9|PTGS2|SRC|TNF|VEGFA	-8.43064
GO Biological Processes	GO:0001101	response to acid chemical	8	16.6667	BCL2L1|CASP3|EGFR|MTOR|MMP2|RPS6KB1|TNF|VEGFA	-8.4175
GO Biological Processes	GO:1903201	regulation of oxidative stress-induced cell death	7	14.5833	ABL1|PARP1|AKT1|HIF1A|MCL1|TNF|SIRT1	-8.39611
GO Biological Processes	GO:0045596	negative regulation of cell differentiation	13	27.0833	CCND1|CDK6|EGFR|ERBB2|IL2|MMP9|PPARG|MAPK1|STAT1|STAT3|TNF|VEGFA|SIRT1	-8.34165
GO Biological Processes	GO:0071219	cellular response to molecule of bacterial origin	9	18.75	ABL1|AKT1|CDK4|MAPK14|MAPK1|MAPK3|MAPK8|SRC|TNF	-8.33221
GO Biological Processes	GO:0042063	gliogenesis	9	18.75	ABL1|AKT1|CDK6|ERBB2|MAPK1|MAPK3|MAP2K1|STAT3|TNF	-8.3168
GO Biological Processes	GO:1904951	positive regulation of establishment of protein localization	10	20.8333	CDK1|MAPK14|ERBB2|HIF1A|HRAS|PPARG|MAPK8|PTGS2|SRC|TNF	-8.29961
GO Biological Processes	GO:0071345	cellular response to cytokine stimulus	13	27.0833	AKT1|CDK4|MAPK14|HIF1A|MMP2|MAPK1|MAPK3|RPS6KB1|SRC|STAT1|STAT3|TNF|SIRT1	-8.26925
GO Biological Processes	GO:0010212	response to ionizing radiation	8	16.6667	PARP1|CCND1|BCL2L1|CASP3|MAPK14|HRAS|MDM2|SIRT1	-8.23308
GO Biological Processes	GO:0044843	cell cycle G1/S phase transition	7	14.5833	CCND1|CCNA2|CCNE1|CDK2|CDK4|CDK6|RPS6KB1	-8.18751
GO Biological Processes	GO:1900182	positive regulation of protein localization to nucleus	7	14.5833	PARP1|AKT1|CDK1|MAPK14|PTGS2|SRC|TERT	-8.18751
GO Biological Processes	GO:2000117	negative regulation of cysteine-type endopeptidase activity	7	14.5833	AKT1|XIAP|MMP9|PTGS2|SRC|TNF|VEGFA	-8.15343
GO Biological Processes	GO:0009617	response to bacterium	13	27.0833	ABL1|AKT1|CASP3|CASP8|CDK4|MAPK14|MAPK1|MAPK3|MAPK8|PTGS2|RPS6KB1|SRC|TNF	-8.11969
GO Biological Processes	GO:0010564	regulation of cell cycle process	13	27.0833	AKT1|CCND1|BCL2L1|CCNB1|CDK1|CDK2|CDK4|MAPK14|EGFR|MDM2|TERT|TNF|SIRT1	-8.1078
GO Biological Processes	GO:0062013	positive regulation of small molecule metabolic process	8	16.6667	AKT1|MTOR|HIF1A|PPARG|PTGS2|SRC|TNF|SIRT1	-8.05849
GO Biological Processes	GO:0060749	mammary gland alveolus development	5	10.4167	AR|CCND1|ESR1|HIF1A|VEGFA	-8.05849
GO Biological Processes	GO:0061377	mammary gland lobule development	5	10.4167	AR|CCND1|ESR1|HIF1A|VEGFA	-8.05849
GO Biological Processes	GO:0043535	regulation of blood vessel endothelial cell migration	8	16.6667	ABL1|AKT1|HIF1A|PPARG|PTGS2|TNF|VEGFA|SIRT1	-8.04157
GO Biological Processes	GO:0032386	regulation of intracellular transport	10	20.8333	CDK1|MAPK14|ERBB2|HRAS|MAPK1|MAPK3|MAPK8|MAP2K1|PTGS2|SRC	-8.02724
GO Biological Processes	GO:2001236	regulation of extrinsic apoptotic signaling pathway	8	16.6667	AKT1|AR|BCL2L1|MCL1|RPS6KB1|SRC|TERT|TNF	-7.97787
GO Biological Processes	GO:0010506	regulation of autophagy	10	20.8333	ABL1|AKT1|CASP3|MTOR|HIF1A|MCL1|MAPK3|MAPK8|STAT3|SIRT1	-7.94406
GO Biological Processes	GO:0071375	cellular response to peptide hormone stimulus	9	18.75	PARP1|AKT1|CCNA2|CDK4|PPARG|RPS6KB1|SRC|STAT1|STAT3	-7.93072
GO Biological Processes	GO:0071216	cellular response to biotic stimulus	9	18.75	ABL1|AKT1|CDK4|MAPK14|MAPK1|MAPK3|MAPK8|SRC|TNF	-7.9171
GO Biological Processes	GO:0022602	ovulation cycle process	6	12.5	CASP3|ESR1|MMP2|PGR|SRC|SIRT1	-7.91413
GO Biological Processes	GO:1900407	regulation of cellular response to oxidative stress	7	14.5833	ABL1|PARP1|AKT1|HIF1A|MCL1|TNF|SIRT1	-7.90833
GO Biological Processes	GO:0062012	regulation of small molecule metabolic process	10	20.8333	PARP1|AKT1|MTOR|HIF1A|PPARG|PTGS2|SRC|STAT3|TNF|SIRT1	-7.88251
GO Biological Processes	GO:0045765	regulation of angiogenesis	10	20.8333	ABL1|ERBB2|HIF1A|PPARG|STAT1|STAT3|TERT|TNF|VEGFA|SIRT1	-7.86057
GO Biological Processes	GO:1903798	regulation of production of miRNAs involved in gene silencing by miRNA	5	10.4167	EGFR|ESR1|MAP2K1|TERT|TNF	-7.84452
GO Biological Processes	GO:0031960	response to corticosteroid	8	16.6667	PARP1|CCND1|CASP3|NR3C1|PTGS2|RPS6KB1|SRC|TNF	-7.82348
GO Biological Processes	GO:1901342	regulation of vasculature development	10	20.8333	ABL1|ERBB2|HIF1A|PPARG|STAT1|STAT3|TERT|TNF|VEGFA|SIRT1	-7.79552
GO Biological Processes	GO:0008285	negative regulation of cell population proliferation	13	27.0833	AR|CASP3|CDK6|ERBB2|HRAS|IL2|JUN|PPARG|MAP2K1|PTGS2|STAT1|STAT3|TNF	-7.7864
GO Biological Processes	GO:0043124	negative regulation of I-kappaB kinase/NF-kappaB signaling	6	12.5	ABL1|CASP8|ESR1|HDAC1|STAT1|SIRT1	-7.77123
GO Biological Processes	GO:0090398	cellular senescence	6	12.5	CDK2|MAPK14|HRAS|MAPK8|MAP2K1|SIRT1	-7.77123
GO Biological Processes	GO:0070920	regulation of production of small RNA involved in gene silencing by RNA	5	10.4167	EGFR|ESR1|MAP2K1|TERT|TNF	-7.74762
GO Biological Processes	GO:0043009	chordate embryonic development	12	25	ABL1|AKT1|AR|BCL2L1|CASP3|CASP8|CCNB1|EGFR|HIF1A|MAPK1|MAP2K1|VEGFA	-7.72634
GO Biological Processes	GO:0022612	gland morphogenesis	7	14.5833	AR|EGFR|ESR1|MMP2|PGR|SRC|TNF	-7.65223
GO Biological Processes	GO:1902882	regulation of response to oxidative stress	7	14.5833	ABL1|PARP1|AKT1|HIF1A|MCL1|TNF|SIRT1	-7.65223
GO Biological Processes	GO:0051098	regulation of binding	10	20.8333	ABL1|PARP1|AKT1|JUN|MMP9|PPARG|MAPK3|MAPK8|SRC|TERT	-7.65057
GO Biological Processes	GO:0090068	positive regulation of cell cycle process	9	18.75	AKT1|CCND1|CCNB1|CDK1|CDK4|EGFR|MDM2|TERT|TNF	-7.64681
GO Biological Processes	GO:1905475	regulation of protein localization to membrane	8	16.6667	AKT1|AR|BCL2L1|EGFR|ERBB2|HRAS|MAPK8|TNF	-7.62191
GO Biological Processes	GO:0045927	positive regulation of growth	9	18.75	AKT1|CDK1|MAPK14|EGFR|ERBB2|MTOR|IL2|RPS6KB1|VEGFA	-7.62191
GO Biological Processes	GO:0010638	positive regulation of organelle organization	11	22.9167	ABL1|CDK2|MTOR|HIF1A|HRAS|MMP9|MAPK1|MAPK3|MAPK8|SRC|TNF	-7.58813
GO Biological Processes	GO:0009792	embryo development ending in birth or egg hatching	12	25	ABL1|AKT1|AR|BCL2L1|CASP3|CASP8|CCNB1|EGFR|HIF1A|MAPK1|MAP2K1|VEGFA	-7.5833
GO Biological Processes	GO:0042542	response to hydrogen peroxide	7	14.5833	ABL1|CASP3|CDK1|MMP2|SRC|STAT1|SIRT1	-7.54997
GO Biological Processes	GO:0097190	apoptotic signaling pathway	9	18.75	ABL1|BCL2L1|CASP3|CASP8|HRAS|IL2|MCL1|TNF|SIRT1	-7.50102
GO Biological Processes	GO:0001701	in utero embryonic development	10	20.8333	AKT1|AR|BCL2L1|CASP8|CCNB1|EGFR|HIF1A|MAPK1|MAP2K1|VEGFA	-7.50027
GO Biological Processes	GO:0007178	transmembrane receptor protein serine/threonine kinase signaling pathway	8	16.6667	PARP1|MAPK14|JUN|PPARG|MAPK3|SRC|STAT3|SIRT1	-7.31129
GO Biological Processes	GO:0030225	macrophage differentiation	5	10.4167	PARP1|CASP8|MMP9|VEGFA|SIRT1	-7.29586
GO Biological Processes	GO:0060020	Bergmann glial cell differentiation	4	8.33333	ABL1|MAPK1|MAPK3|MAP2K1	-7.25946
GO Biological Processes	GO:0008015	blood circulation	10	20.8333	ABL1|AR|MTOR|MMP2|PPARG|PTGS2|SRC|STAT1|TNF|VEGFA	-7.25346
GO Biological Processes	GO:0043200	response to amino acid	7	14.5833	BCL2L1|CASP3|EGFR|MTOR|MMP2|RPS6KB1|TNF	-7.23658
GO Biological Processes	GO:0032872	regulation of stress-activated MAPK cascade	8	16.6667	XIAP|EGFR|HRAS|MAPK1|MAPK3|MAP2K1|TNF|VEGFA	-7.16228
GO Biological Processes	GO:0048729	tissue morphogenesis	11	22.9167	ABL1|AR|CASP3|EGFR|ESR1|HIF1A|MDM2|MMP2|PGR|SRC|VEGFA	-7.14742
GO Biological Processes	GO:1902175	regulation of oxidative stress-induced intrinsic apoptotic signaling pathway	5	10.4167	PARP1|AKT1|HIF1A|MCL1|SIRT1	-7.14237
GO Biological Processes	GO:0070302	regulation of stress-activated protein kinase signaling cascade	8	16.6667	XIAP|EGFR|HRAS|MAPK1|MAPK3|MAP2K1|TNF|VEGFA	-7.1171
GO Biological Processes	GO:0042698	ovulation cycle	6	12.5	CASP3|ESR1|MMP2|PGR|SRC|SIRT1	-7.00927
GO Biological Processes	GO:0009611	response to wounding	10	20.8333	CASP3|CDK1|MAPK14|ERBB2|HIF1A|JUN|MMP2|RPS6KB1|SRC|VEGFA	-6.9802
GO Biological Processes	GO:0070372	regulation of ERK1 and ERK2 cascade	9	18.75	ABL1|EGFR|ERBB2|HRAS|JUN|MAPK3|MAP2K1|SRC|TNF	-6.97759
GO Biological Processes	GO:0045637	regulation of myeloid cell differentiation	8	16.6667	CASP8|CDK6|MAPK14|MTOR|HIF1A|STAT1|STAT3|TNF	-6.97535
GO Biological Processes	GO:0045936	negative regulation of phosphate metabolic process	10	20.8333	ABL1|PARP1|AKT1|CASP3|IL2|JUN|PPARG|STAT3|TNF|SIRT1	-6.93887
GO Biological Processes	GO:0010563	negative regulation of phosphorus metabolic process	10	20.8333	ABL1|PARP1|AKT1|CASP3|IL2|JUN|PPARG|STAT3|TNF|SIRT1	-6.93149
GO Biological Processes	GO:1900180	regulation of protein localization to nucleus	7	14.5833	PARP1|AKT1|CDK1|MAPK14|PTGS2|SRC|TERT	-6.91785
GO Biological Processes	GO:0002009	morphogenesis of an epithelium	10	20.8333	ABL1|AR|CASP3|EGFR|ESR1|HIF1A|MMP2|PGR|SRC|VEGFA	-6.87934
GO Biological Processes	GO:1901099	negative regulation of signal transduction in absence of ligand	5	10.4167	AKT1|BCL2L1|MCL1|TERT|TNF	-6.86675
GO Biological Processes	GO:2001240	negative regulation of extrinsic apoptotic signaling pathway in absence of ligand	5	10.4167	AKT1|BCL2L1|MCL1|TERT|TNF	-6.86675
GO Biological Processes	GO:0001525	angiogenesis	9	18.75	AKT1|CASP8|MAPK14|HIF1A|JUN|MMP2|PTGS2|VEGFA|SIRT1	-6.86256
GO Biological Processes	GO:0051090	regulation of DNA-binding transcription factor activity	10	20.8333	AKT1|AR|ESR1|PPARG|MAPK3|MAPK8|STAT3|TNF|VEGFA|SIRT1	-6.84121
GO Biological Processes	GO:0043467	regulation of generation of precursor metabolites and energy	7	14.5833	AKT1|CCNB1|CDK1|MTOR|HIF1A|STAT3|TNF	-6.8393
GO Biological Processes	GO:1901987	regulation of cell cycle phase transition	10	20.8333	AKT1|CCND1|CCNB1|CDK1|CDK2|CDK4|MAPK14|EGFR|MDM2|TERT	-6.82687
GO Biological Processes	GO:0070374	positive regulation of ERK1 and ERK2 cascade	8	16.6667	ABL1|EGFR|HRAS|JUN|MAPK3|MAP2K1|SRC|TNF	-6.82315
GO Biological Processes	GO:0043536	positive regulation of blood vessel endothelial cell migration	6	12.5	ABL1|AKT1|HIF1A|PTGS2|VEGFA|SIRT1	-6.81796
GO Biological Processes	GO:0000278	mitotic cell cycle	11	22.9167	ABL1|CCND1|CCNA2|CCNB1|CCNE1|CDK1|CDK2|CDK4|CDK6|MDM2|RPS6KB1	-6.81204
GO Biological Processes	GO:0048638	regulation of developmental growth	9	18.75	ABL1|AKT1|AR|CDK1|CDK4|MAPK14|RPS6KB1|STAT3|VEGFA	-6.80674
GO Biological Processes	GO:0043086	negative regulation of catalytic activity	12	25	ABL1|AKT1|XIAP|CASP3|HRAS|MMP9|PPARG|PTGS2|SRC|TNF|VEGFA|SIRT1	-6.7397
GO Biological Processes	GO:0030522	intracellular receptor signaling pathway	7	14.5833	AR|ESR1|NR3C1|PGR|PPARG|SRC|STAT3	-6.7008
GO Biological Processes	GO:0010594	regulation of endothelial cell migration	8	16.6667	ABL1|AKT1|HIF1A|PPARG|PTGS2|TNF|VEGFA|SIRT1	-6.69867
GO Biological Processes	GO:0031663	lipopolysaccharide-mediated signaling pathway	5	10.4167	AKT1|MAPK14|MAPK1|MAPK3|TNF	-6.6286
GO Biological Processes	GO:0000082	G1/S transition of mitotic cell cycle	6	12.5	CCND1|CCNE1|CDK2|CDK4|CDK6|RPS6KB1	-6.59496
GO Biological Processes	GO:0032869	cellular response to insulin stimulus	7	14.5833	PARP1|AKT1|CDK4|PPARG|RPS6KB1|SRC|STAT1	-6.58593
GO Biological Processes	GO:0097193	intrinsic apoptotic signaling pathway	7	14.5833	ABL1|BCL2L1|CASP3|HRAS|MCL1|TNF|SIRT1	-6.58593
GO Biological Processes	GO:0071560	cellular response to transforming growth factor beta stimulus	7	14.5833	ABL1|PARP1|NR3C1|JUN|SRC|STAT3|SIRT1	-6.5475
GO Biological Processes	GO:1901990	regulation of mitotic cell cycle phase transition	9	18.75	AKT1|CCND1|CCNB1|CDK1|CDK2|CDK4|EGFR|MDM2|TERT	-6.53646
GO Biological Processes	GO:0051223	regulation of protein transport	10	20.8333	CDK1|MAPK14|ERBB2|HIF1A|HRAS|PPARG|MAPK8|PTGS2|SRC|TNF	-6.49549
GO Biological Processes	GO:0001892	embryonic placenta development	6	12.5	AKT1|CASP8|EGFR|HIF1A|MAPK1|MAP2K1	-6.48231
GO Biological Processes	GO:0003013	circulatory system process	10	20.8333	ABL1|AR|MTOR|MMP2|PPARG|PTGS2|SRC|STAT1|TNF|VEGFA	-6.48231
GO Biological Processes	GO:1904705	regulation of vascular associated smooth muscle cell proliferation	6	12.5	JUN|MMP2|MMP9|PPARG|TERT|TNF	-6.45365
GO Biological Processes	GO:0016241	regulation of macroautophagy	7	14.5833	AKT1|CASP3|MTOR|HIF1A|MAPK3|MAPK8|SIRT1	-6.42552
GO Biological Processes	GO:1901216	positive regulation of neuron death	6	12.5	ABL1|PARP1|CASP3|CASP8|MCL1|TNF	-6.42552
GO Biological Processes	GO:0071559	response to transforming growth factor beta	7	14.5833	ABL1|PARP1|NR3C1|JUN|SRC|STAT3|SIRT1	-6.42552
GO Biological Processes	GO:0071229	cellular response to acid chemical	6	12.5	BCL2L1|EGFR|MTOR|MMP2|TNF|VEGFA	-6.40107
GO Biological Processes	GO:0051346	negative regulation of hydrolase activity	9	18.75	ABL1|AKT1|XIAP|HRAS|MMP9|PTGS2|SRC|TNF|VEGFA	-6.38703
GO Biological Processes	GO:0050999	regulation of nitric-oxide synthase activity	5	10.4167	AKT1|EGFR|HIF1A|TERT|TNF	-6.36883
GO Biological Processes	GO:1903047	mitotic cell cycle process	10	20.8333	CCND1|CCNA2|CCNB1|CCNE1|CDK1|CDK2|CDK4|CDK6|MDM2|RPS6KB1	-6.35838
GO Biological Processes	GO:0070201	regulation of establishment of protein localization	10	20.8333	CDK1|MAPK14|ERBB2|HIF1A|HRAS|PPARG|MAPK8|PTGS2|SRC|TNF	-6.31235
GO Biological Processes	GO:2001239	regulation of extrinsic apoptotic signaling pathway in absence of ligand	5	10.4167	AKT1|BCL2L1|MCL1|TERT|TNF	-6.26918
GO Biological Processes	GO:0007565	female pregnancy	7	14.5833	AKT1|AR|ESR1|MMP2|MMP9|PGR|PTGS2	-6.21764
GO Biological Processes	GO:1901655	cellular response to ketone	6	12.5	AKT1|AR|CDK4|NR3C1|RPS6KB1|SRC	-6.16031
GO Biological Processes	GO:0045737	positive regulation of cyclin-dependent protein serine/threonine kinase activity	5	10.4167	AKT1|CCND1|CCNB1|EGFR|SRC	-6.13134
GO Biological Processes	GO:0045646	regulation of erythrocyte differentiation	5	10.4167	CDK6|MAPK14|HIF1A|STAT1|STAT3	-6.13134
GO Biological Processes	GO:0070849	response to epidermal growth factor	5	10.4167	AKT1|EGFR|ERBB2|MAPK1|MAPK3	-6.13134
GO Biological Processes	GO:1904707	positive regulation of vascular associated smooth muscle cell proliferation	5	10.4167	JUN|MMP2|MMP9|TERT|TNF	-6.13134
GO Biological Processes	GO:0050727	regulation of inflammatory response	9	18.75	XIAP|MAPK14|ESR1|IL2|MMP9|PPARG|PTGS2|SRC|TNF	-6.12405
GO Biological Processes	GO:0045639	positive regulation of myeloid cell differentiation	6	12.5	CASP8|MAPK14|HIF1A|STAT1|STAT3|TNF	-6.11783
GO Biological Processes	GO:0071356	cellular response to tumor necrosis factor	7	14.5833	AKT1|MAPK14|MAPK1|MAPK3|STAT1|TNF|SIRT1	-6.09351
GO Biological Processes	GO:1905477	positive regulation of protein localization to membrane	6	12.5	AKT1|EGFR|ERBB2|HRAS|MAPK8|TNF	-6.04384
GO Biological Processes	GO:0090170	regulation of Golgi inheritance	3	6.25	MAPK1|MAPK3|MAP2K1	-6.03936
GO Biological Processes	GO:0043405	regulation of MAP kinase activity	7	14.5833	EGFR|ERBB2|HRAS|PPARG|SRC|TNF|VEGFA	-6.01559
GO Biological Processes	GO:2000641	regulation of early endosome to late endosome transport	4	8.33333	MAPK1|MAPK3|MAP2K1|SRC	-5.99582
GO Biological Processes	GO:0060965	negative regulation of miRNA-mediated gene silencing	4	8.33333	ESR1|PPARG|TERT|TNF	-5.99582
GO Biological Processes	GO:0038083	peptidyl-tyrosine autophosphorylation	4	8.33333	ABL1|EGFR|MAPK3|SRC	-5.99582
GO Biological Processes	GO:1904031	positive regulation of cyclin-dependent protein kinase activity	5	10.4167	AKT1|CCND1|CCNB1|EGFR|SRC	-5.96709
GO Biological Processes	GO:0060688	regulation of morphogenesis of a branching structure	5	10.4167	ABL1|AR|ESR1|TNF|VEGFA	-5.96709
GO Biological Processes	GO:0046777	protein autophosphorylation	7	14.5833	ABL1|AKT1|EGFR|ERBB2|MTOR|MAPK3|SRC	-5.96093
GO Biological Processes	GO:0033138	positive regulation of peptidyl-serine phosphorylation	6	12.5	AKT1|EGFR|HSP90AA1|PTGS2|TNF|VEGFA	-5.95936
GO Biological Processes	GO:0007610	behavior	10	20.8333	ABL1|AKT1|CASP3|EGFR|MTOR|HIF1A|MAPK1|PTGS2|RPS6KB1|STAT3	-5.95725
GO Biological Processes	GO:0048514	blood vessel morphogenesis	9	18.75	AKT1|CASP8|MAPK14|HIF1A|JUN|MMP2|PTGS2|VEGFA|SIRT1	-5.95642
GO Biological Processes	GO:0051341	regulation of oxidoreductase activity	6	12.5	ABL1|AKT1|EGFR|HIF1A|TERT|TNF	-5.94
GO Biological Processes	GO:1903131	mononuclear cell differentiation	8	16.6667	ABL1|CDK6|MTOR|IL2|JUN|PPARG|STAT3|VEGFA	-5.93006
GO Biological Processes	GO:0044703	multi-organism reproductive process	7	14.5833	AKT1|AR|ESR1|MMP2|MMP9|PGR|PTGS2	-5.92318
GO Biological Processes	GO:0060149	negative regulation of post-transcriptional gene silencing	4	8.33333	ESR1|PPARG|TERT|TNF	-5.91501
GO Biological Processes	GO:0060967	negative regulation of gene silencing by RNA	4	8.33333	ESR1|PPARG|TERT|TNF	-5.91501
GO Biological Processes	GO:1900369	negative regulation of post-transcriptional gene silencing by RNA	4	8.33333	ESR1|PPARG|TERT|TNF	-5.91501
GO Biological Processes	GO:0030728	ovulation	4	8.33333	MMP2|PGR|PTGS2|SIRT1	-5.91501
GO Biological Processes	GO:0030518	intracellular steroid hormone receptor signaling pathway	5	10.4167	AR|ESR1|NR3C1|PGR|SRC	-5.90078
GO Biological Processes	GO:0044057	regulation of system process	10	20.8333	ABL1|PARP1|IL2|MDM2|MMP2|PPARG|PTGS2|RPS6KB1|SRC|TNF	-5.89561
GO Biological Processes	GO:0002683	negative regulation of immune system process	9	18.75	AKT1|CASP3|CDK6|MAPK14|ERBB2|IL2|PPARG|SRC|TNF	-5.89368
GO Biological Processes	GO:0001938	positive regulation of endothelial cell proliferation	6	12.5	AKT1|HIF1A|JUN|STAT3|VEGFA|SIRT1	-5.88456
GO Biological Processes	GO:0007162	negative regulation of cell adhesion	8	16.6667	ABL1|AKT1|CASP3|ERBB2|IL2|MMP2|SRC|VEGFA	-5.83403
GO Biological Processes	GO:0043393	regulation of protein binding	7	14.5833	ABL1|AKT1|MMP9|MAPK3|MAPK8|SRC|TERT	-5.83104
GO Biological Processes	GO:1900087	positive regulation of G1/S transition of mitotic cell cycle	5	10.4167	AKT1|CCND1|EGFR|MDM2|TERT	-5.82926
GO Biological Processes	GO:0001541	ovarian follicle development	5	10.4167	BCL2L1|ESR1|MMP2|SRC|VEGFA	-5.82926
GO Biological Processes	GO:0060562	epithelial tube morphogenesis	8	16.6667	ABL1|AR|CASP3|ESR1|HIF1A|PGR|SRC|VEGFA	-5.81988
GO Biological Processes	GO:0050890	cognition	8	16.6667	ABL1|CASP3|EGFR|HIF1A|MAPK1|PTGS2|RPS6KB1|TNF	-5.81988
GO Biological Processes	GO:0071496	cellular response to external stimulus	8	16.6667	ALB|CASP8|MTOR|MAPK1|MAPK3|MAPK8|PTGS2|SIRT1	-5.81051
GO Biological Processes	GO:0044706	multi-multicellular organism process	7	14.5833	AKT1|AR|ESR1|MMP2|MMP9|PGR|PTGS2	-5.8102
GO Biological Processes	GO:0043406	positive regulation of MAP kinase activity	6	12.5	EGFR|ERBB2|HRAS|SRC|TNF|VEGFA	-5.78371
GO Biological Processes	GO:0048568	embryonic organ development	9	18.75	AKT1|CASP8|EGFR|HIF1A|MAPK1|MAPK3|MAP2K1|TNF|VEGFA	-5.78315
GO Biological Processes	GO:0032768	regulation of monooxygenase activity	5	10.4167	AKT1|EGFR|HIF1A|TERT|TNF	-5.76056
GO Biological Processes	GO:0030155	regulation of cell adhesion	11	22.9167	ABL1|AKT1|CASP3|CDK6|MAPK14|ERBB2|IL2|MMP2|SRC|TNF|VEGFA	-5.7577
GO Biological Processes	GO:2000773	negative regulation of cellular senescence	4	8.33333	ABL1|CDK6|TERT|SIRT1	-5.75377
GO Biological Processes	GO:0060322	head development	11	22.9167	ABL1|CASP3|CDK6|EGFR|HDAC1|HIF1A|MMP2|MAPK1|MAPK3|MAP2K1|SRC	-5.74389
GO Biological Processes	GO:0060135	maternal process involved in female pregnancy	5	10.4167	AKT1|AR|ESR1|PGR|PTGS2	-5.72796
GO Biological Processes	GO:0045471	response to ethanol	6	12.5	CCND1|CASP8|CDK1|IL2|RPS6KB1|TNF	-5.72785
GO Biological Processes	GO:0038127	ERBB signaling pathway	5	10.4167	ABL1|AKT1|EGFR|MAPK1|SRC	-5.693
GO Biological Processes	GO:1901215	negative regulation of neuron death	7	14.5833	AKT1|BCL2L1|HIF1A|HRAS|JUN|TERT|SIRT1	-5.67916
GO Biological Processes	GO:0060444	branching involved in mammary gland duct morphogenesis	4	8.33333	AR|ESR1|PGR|SRC	-5.67902
GO Biological Processes	GO:0051000	positive regulation of nitric-oxide synthase activity	4	8.33333	AKT1|HIF1A|TERT|TNF	-5.67902
GO Biological Processes	GO:0044321	response to leptin	4	8.33333	CCND1|CCNA2|STAT3|SIRT1	-5.67902
GO Biological Processes	GO:0046324	regulation of glucose import	5	10.4167	AKT1|MAPK14|RPS6KB1|TERT|TNF	-5.66456
GO Biological Processes	GO:0051353	positive regulation of oxidoreductase activity	5	10.4167	ABL1|AKT1|HIF1A|TERT|TNF	-5.66456
GO Biological Processes	GO:1904375	regulation of protein localization to cell periphery	6	12.5	AKT1|AR|BCL2L1|EGFR|HRAS|TNF	-5.63269
GO Biological Processes	GO:0009755	hormone-mediated signaling pathway	6	12.5	AR|ESR1|NR3C1|PGR|PPARG|SRC	-5.57213
GO Biological Processes	GO:0051403	stress-activated MAPK cascade	5	10.4167	MAPK14|MAPK1|MAPK3|MAPK8|TNF	-5.56088
GO Biological Processes	GO:0022407	regulation of cell-cell adhesion	9	18.75	ABL1|AKT1|CASP3|MAPK14|ERBB2|IL2|SRC|TNF|VEGFA	-5.5508
GO Biological Processes	GO:0001775	cell activation	10	20.8333	ABL1|CASP8|CDK6|MAPK14|MTOR|IL2|JUN|SRC|STAT3|TNF	-5.5174
GO Biological Processes	GO:0019216	regulation of lipid metabolic process	8	16.6667	AKT1|CDK4|MTOR|PPARG|PTGS2|SRC|TNF|SIRT1	-5.50259
GO Biological Processes	GO:0010595	positive regulation of endothelial cell migration	6	12.5	ABL1|AKT1|HIF1A|PTGS2|VEGFA|SIRT1	-5.49898
GO Biological Processes	GO:1905330	regulation of morphogenesis of an epithelium	5	10.4167	ABL1|AR|ESR1|TNF|VEGFA	-5.49898
GO Biological Processes	GO:0042770	signal transduction in response to DNA damage	6	12.5	ABL1|CCND1|CDK1|CDK2|MAPK14|MDM2	-5.46258
GO Biological Processes	GO:0044089	positive regulation of cellular component biogenesis	9	18.75	ABL1|CDK2|ESR1|MTOR|HRAS|HSP90AA1|SRC|TNF|VEGFA	-5.44495
GO Biological Processes	GO:0031098	stress-activated protein kinase signaling cascade	5	10.4167	MAPK14|MAPK1|MAPK3|MAPK8|TNF	-5.43635
GO Biological Processes	GO:0060440	trachea formation	3	6.25	MAPK1|MAPK3|MAP2K1	-5.42789
GO Biological Processes	GO:1902808	positive regulation of cell cycle G1/S phase transition	5	10.4167	AKT1|CCND1|EGFR|MDM2|TERT	-5.4079
GO Biological Processes	GO:0008630	intrinsic apoptotic signaling pathway in response to DNA damage	5	10.4167	ABL1|BCL2L1|MCL1|TNF|SIRT1	-5.4079
GO Biological Processes	GO:0051301	cell division	9	18.75	CCND1|CCNA2|CCNB1|CCNE1|CDK1|CDK2|CDK4|CDK6|NR3C1	-5.37042
GO Biological Processes	GO:0051384	response to glucocorticoid	6	12.5	CCND1|CASP3|NR3C1|PTGS2|RPS6KB1|TNF	-5.35833
GO Biological Processes	GO:0009615	response to virus	8	16.6667	BCL2L1|CDK6|MAPK14|HIF1A|HSP90AA1|SRC|STAT1|TNF	-5.35602
GO Biological Processes	GO:0051881	regulation of mitochondrial membrane potential	5	10.4167	ABL1|PARP1|AKT1|BCL2L1|SRC	-5.31841
GO Biological Processes	GO:0045598	regulation of fat cell differentiation	6	12.5	AKT1|MAPK14|PPARG|PTGS2|TNF|SIRT1	-5.30736
GO Biological Processes	GO:0033143	regulation of intracellular steroid hormone receptor signaling pathway	5	10.4167	PARP1|AR|HDAC1|SRC|SIRT1	-5.2904
GO Biological Processes	GO:0007584	response to nutrient	6	12.5	CCND1|MTOR|PPARG|PTGS2|RPS6KB1|STAT1	-5.27539
GO Biological Processes	GO:0033135	regulation of peptidyl-serine phosphorylation	6	12.5	AKT1|EGFR|HSP90AA1|PTGS2|TNF|VEGFA	-5.27539
GO Biological Processes	GO:0010971	positive regulation of G2/M transition of mitotic cell cycle	4	8.33333	CCND1|CCNB1|CDK1|CDK4	-5.27175
GO Biological Processes	GO:0043401	steroid hormone mediated signaling pathway	5	10.4167	AR|ESR1|NR3C1|PGR|SRC	-5.27175
GO Biological Processes	GO:0071479	cellular response to ionizing radiation	5	10.4167	BCL2L1|MAPK14|HRAS|MDM2|SIRT1	-5.27175
GO Biological Processes	GO:1903649	regulation of cytoplasmic transport	4	8.33333	MAPK1|MAPK3|MAP2K1|SRC	-5.27175
GO Biological Processes	GO:2000573	positive regulation of DNA biosynthetic process	5	10.4167	HSP90AA1|MAPK1|MAPK3|SRC|TNF	-5.27175
GO Biological Processes	GO:0018107	peptidyl-threonine phosphorylation	5	10.4167	AKT1|CDK1|MTOR|MAPK1|MAPK8	-5.27175
GO Biological Processes	GO:0045862	positive regulation of proteolysis	8	16.6667	AKT1|CASP8|MDM2|PPARG|SRC|STAT3|TNF|SIRT1	-5.27175
GO Biological Processes	GO:0071383	cellular response to steroid hormone stimulus	6	12.5	AR|ESR1|NR3C1|PGR|RPS6KB1|SRC	-5.25189
GO Biological Processes	GO:0018108	peptidyl-tyrosine phosphorylation	6	12.5	ABL1|EGFR|ERBB2|MAPK3|MAP2K1|SRC	-5.25189
GO Biological Processes	GO:0060603	mammary gland duct morphogenesis	4	8.33333	AR|ESR1|PGR|SRC	-5.21963
GO Biological Processes	GO:1903203	regulation of oxidative stress-induced neuron death	4	8.33333	PARP1|HIF1A|MCL1|TNF	-5.21963
GO Biological Processes	GO:0060745	mammary gland branching involved in pregnancy	3	6.25	AR|ESR1|PGR	-5.21512
GO Biological Processes	GO:0018212	peptidyl-tyrosine modification	6	12.5	ABL1|EGFR|ERBB2|MAPK3|MAP2K1|SRC	-5.20608
GO Biological Processes	GO:0031099	regeneration	6	12.5	CCND1|CCNA2|CDK1|JUN|MMP2|TNF	-5.20608
GO Biological Processes	GO:0010951	negative regulation of endopeptidase activity	7	14.5833	AKT1|XIAP|MMP9|PTGS2|SRC|TNF|VEGFA	-5.19494
GO Biological Processes	GO:0010821	regulation of mitochondrion organization	6	12.5	AKT1|BCL2L1|HIF1A|MMP9|PPARG|MAPK8	-5.19146
GO Biological Processes	GO:0042326	negative regulation of phosphorylation	8	16.6667	ABL1|AKT1|CASP3|IL2|JUN|PPARG|STAT3|SIRT1	-5.17009
GO Biological Processes	GO:0043122	regulation of I-kappaB kinase/NF-kappaB signaling	7	14.5833	ABL1|CASP8|ESR1|HDAC1|STAT1|TNF|SIRT1	-5.15223
GO Biological Processes	GO:0010827	regulation of glucose transmembrane transport	5	10.4167	AKT1|MAPK14|RPS6KB1|TERT|TNF	-5.14262
GO Biological Processes	GO:0050730	regulation of peptidyl-tyrosine phosphorylation	7	14.5833	ABL1|EGFR|MTOR|IL2|SRC|TNF|VEGFA	-5.12037
GO Biological Processes	GO:0045913	positive regulation of carbohydrate metabolic process	5	10.4167	AKT1|MTOR|HIF1A|SRC|SIRT1	-5.11857
GO Biological Processes	GO:0071230	cellular response to amino acid stimulus	5	10.4167	BCL2L1|EGFR|MTOR|MMP2|TNF	-5.11857
GO Biological Processes	GO:1902751	positive regulation of cell cycle G2/M phase transition	4	8.33333	CCND1|CCNB1|CDK1|CDK4	-5.11397
GO Biological Processes	GO:0045834	positive regulation of lipid metabolic process	6	12.5	AKT1|MTOR|PPARG|PTGS2|SRC|TNF	-5.10214
GO Biological Processes	GO:0090316	positive regulation of intracellular protein transport	6	12.5	CDK1|MAPK14|ERBB2|HRAS|MAPK8|PTGS2	-5.10214
GO Biological Processes	GO:0010466	negative regulation of peptidase activity	7	14.5833	AKT1|XIAP|MMP9|PTGS2|SRC|TNF|VEGFA	-5.08272
GO Biological Processes	GO:0032770	positive regulation of monooxygenase activity	4	8.33333	AKT1|HIF1A|TERT|TNF	-5.06152
GO Biological Processes	GO:0007423	sensory organ development	9	18.75	CCNA2|EGFR|HDAC1|HIF1A|JUN|MAPK1|MAPK3|STAT3|VEGFA	-5.0555
GO Biological Processes	GO:0051091	positive regulation of DNA-binding transcription factor activity	7	14.5833	AKT1|AR|ESR1|PPARG|STAT3|TNF|VEGFA	-5.05425
GO Biological Processes	GO:0007611	learning or memory	7	14.5833	ABL1|CASP3|EGFR|HIF1A|MAPK1|PTGS2|RPS6KB1	-5.05425
GO Biological Processes	GO:0018210	peptidyl-threonine modification	5	10.4167	AKT1|CDK1|MTOR|MAPK1|MAPK8	-5.04838
GO Biological Processes	GO:0007276	gamete generation	10	20.8333	AKT1|AR|BCL2L1|MTOR|MMP2|PGR|PTGS2|RPS6KB1|SRC|SIRT1	-5.04769
GO Biological Processes	GO:0045648	positive regulation of erythrocyte differentiation	4	8.33333	MAPK14|HIF1A|STAT1|STAT3	-5.01335
GO Biological Processes	GO:0009267	cellular response to starvation	6	12.5	ALB|MTOR|MAPK1|MAPK3|MAPK8|SIRT1	-5.00074
GO Biological Processes	GO:0043254	regulation of protein-containing complex assembly	8	16.6667	ABL1|PARP1|ESR1|MTOR|HSP90AA1|SRC|TNF|VEGFA	-4.98332
GO Biological Processes	GO:0034405	response to fluid shear stress	4	8.33333	AKT1|MMP2|PTGS2|SRC	-4.96318
GO Biological Processes	GO:0030307	positive regulation of cell growth	6	12.5	AKT1|EGFR|ERBB2|MTOR|IL2|VEGFA	-4.92705
GO Biological Processes	GO:0009266	response to temperature stimulus	6	12.5	AKT1|CASP8|MTOR|HSP90AA1|PTGS2|RPS6KB1	-4.91308
GO Biological Processes	GO:0001558	regulation of cell growth	8	16.6667	ABL1|AKT1|EGFR|ERBB2|MTOR|IL2|VEGFA|SIRT1	-4.89254
GO Biological Processes	GO:1903376	regulation of oxidative stress-induced neuron intrinsic apoptotic signaling pathway	3	6.25	PARP1|HIF1A|MCL1	-4.87104
GO Biological Processes	GO:0048645	animal organ formation	4	8.33333	AR|MAPK1|MAPK3|MAP2K1	-4.86639
GO Biological Processes	GO:0050673	epithelial cell proliferation	5	10.4167	CCND1|ESR1|MAPK1|MAP2K1|TNF	-4.86127
GO Biological Processes	GO:0034644	cellular response to UV	5	10.4167	PARP1|MMP2|MMP9|PTGS2|SIRT1	-4.86127
GO Biological Processes	GO:0097191	extrinsic apoptotic signaling pathway	5	10.4167	BCL2L1|CASP8|IL2|MCL1|TNF	-4.86127
GO Biological Processes	GO:1903578	regulation of ATP metabolic process	5	10.4167	PARP1|MTOR|HIF1A|STAT3|TNF	-4.83844
GO Biological Processes	GO:0046890	regulation of lipid biosynthetic process	6	12.5	AKT1|CDK4|MTOR|PTGS2|TNF|SIRT1	-4.80453
GO Biological Processes	GO:0002064	epithelial cell development	6	12.5	AR|CDK6|ESR1|HIF1A|PGR|SRC	-4.77775
GO Biological Processes	GO:0070371	ERK1 and ERK2 cascade	4	8.33333	CDK1|MAPK1|MAPK3|MAP2K1	-4.77775
GO Biological Processes	GO:0007179	transforming growth factor beta receptor signaling pathway	5	10.4167	PARP1|JUN|SRC|STAT3|SIRT1	-4.77271
GO Biological Processes	GO:0010720	positive regulation of cell development	7	14.5833	ABL1|MTOR|HDAC1|HIF1A|MAP2K1|TNF|VEGFA	-4.74461
GO Biological Processes	GO:0060439	trachea morphogenesis	3	6.25	MAPK1|MAPK3|MAP2K1	-4.73087
GO Biological Processes	GO:0001542	ovulation from ovarian follicle	3	6.25	MMP2|PGR|SIRT1	-4.73087
GO Biological Processes	GO:0045766	positive regulation of angiogenesis	6	12.5	ABL1|HIF1A|STAT3|TERT|VEGFA|SIRT1	-4.71505
GO Biological Processes	GO:1904018	positive regulation of vasculature development	6	12.5	ABL1|HIF1A|STAT3|TERT|VEGFA|SIRT1	-4.71505
GO Biological Processes	GO:2000045	regulation of G1/S transition of mitotic cell cycle	6	12.5	AKT1|CCND1|CDK2|EGFR|MDM2|TERT	-4.70357
GO Biological Processes	GO:0006109	regulation of carbohydrate metabolic process	6	12.5	AKT1|MTOR|HIF1A|SRC|STAT3|SIRT1	-4.70357
GO Biological Processes	GO:0071392	cellular response to estradiol stimulus	4	8.33333	CCNA2|EGFR|ESR1|MMP2	-4.6965
GO Biological Processes	GO:0009408	response to heat	5	10.4167	AKT1|MTOR|HSP90AA1|PTGS2|RPS6KB1	-4.6928
GO Biological Processes	GO:0031331	positive regulation of cellular catabolic process	8	16.6667	AKT1|MTOR|HIF1A|HSP90AA1|MDM2|MAPK3|TNF|SIRT1	-4.68204
GO Biological Processes	GO:0051896	regulation of protein kinase B signaling	6	12.5	EGFR|MTOR|HSP90AA1|SRC|TNF|SIRT1	-4.6808
GO Biological Processes	GO:1902105	regulation of leukocyte differentiation	7	14.5833	ABL1|CASP8|CDK6|ERBB2|MTOR|IL2|TNF	-4.67032
GO Biological Processes	GO:0050731	positive regulation of peptidyl-tyrosine phosphorylation	6	12.5	ABL1|MTOR|IL2|SRC|TNF|VEGFA	-4.66951
GO Biological Processes	GO:2001020	regulation of response to DNA damage stimulus	7	14.5833	ABL1|PARP1|BCL2L1|EGFR|MCL1|MDM2|SIRT1	-4.6631
GO Biological Processes	GO:0010389	regulation of G2/M transition of mitotic cell cycle	5	10.4167	CCND1|CCNB1|CDK1|CDK2|CDK4	-4.65588
GO Biological Processes	GO:0032103	positive regulation of response to external stimulus	8	16.6667	HSP90AA1|IL2|MAPK1|MAPK3|PTGS2|SRC|TNF|VEGFA	-4.65274
GO Biological Processes	GO:0060443	mammary gland morphogenesis	4	8.33333	AR|ESR1|PGR|SRC	-4.62307
GO Biological Processes	GO:1900274	regulation of phospholipase C activity	4	8.33333	ABL1|EGFR|ESR1|HRAS	-4.62307
GO Biological Processes	GO:0045429	positive regulation of nitric oxide biosynthetic process	4	8.33333	AKT1|HSP90AA1|PTGS2|TNF	-4.62307
GO Biological Processes	GO:0031334	positive regulation of protein-containing complex assembly	6	12.5	ESR1|MTOR|HSP90AA1|SRC|TNF|VEGFA	-4.62307
GO Biological Processes	GO:1903799	negative regulation of production of miRNAs involved in gene silencing by miRNA	3	6.25	ESR1|TERT|TNF	-4.61357
GO Biological Processes	GO:0000077	DNA damage checkpoint signaling	5	10.4167	CCND1|CDK1|CDK2|MAPK14|MDM2	-4.6009
GO Biological Processes	GO:1903076	regulation of protein localization to plasma membrane	5	10.4167	AKT1|AR|BCL2L1|EGFR|TNF	-4.6009
GO Biological Processes	GO:0051146	striated muscle cell differentiation	6	12.5	AKT1|CASP3|CDK1|MAPK14|MTOR|VEGFA	-4.56304
GO Biological Processes	GO:0032388	positive regulation of intracellular transport	6	12.5	CDK1|MAPK14|ERBB2|HRAS|MAPK8|PTGS2	-4.5513
GO Biological Processes	GO:0045785	positive regulation of cell adhesion	8	16.6667	ABL1|AKT1|CDK6|ERBB2|IL2|SRC|TNF|VEGFA	-4.55113
GO Biological Processes	GO:1904407	positive regulation of nitric oxide metabolic process	4	8.33333	AKT1|HSP90AA1|PTGS2|TNF	-4.54906
GO Biological Processes	GO:0031647	regulation of protein stability	7	14.5833	CASP3|HSP90AA1|MDM2|MAPK1|SRC|TERT|SIRT1	-4.54906
GO Biological Processes	GO:0042594	response to starvation	6	12.5	ALB|MTOR|MAPK1|MAPK3|MAPK8|SIRT1	-4.544
GO Biological Processes	GO:0022408	negative regulation of cell-cell adhesion	6	12.5	ABL1|AKT1|CASP3|ERBB2|IL2|VEGFA	-4.544
GO Biological Processes	GO:0048538	thymus development	4	8.33333	ABL1|MAPK1|MAPK3|MAP2K1	-4.51248
GO Biological Processes	GO:0033598	mammary gland epithelial cell proliferation	3	6.25	CCND1|ESR1|MAPK1	-4.5012
GO Biological Processes	GO:0009895	negative regulation of catabolic process	7	14.5833	AKT1|MAPK14|EGFR|MTOR|MCL1|STAT3|TNF	-4.49192
GO Biological Processes	GO:0046677	response to antibiotic	4	8.33333	CASP3|CASP8|HSP90AA1|MDM2	-4.47672
GO Biological Processes	GO:0031570	DNA integrity checkpoint signaling	5	10.4167	CCND1|CDK1|CDK2|MAPK14|MDM2	-4.4547
GO Biological Processes	GO:1902749	regulation of cell cycle G2/M phase transition	5	10.4167	CCND1|CCNB1|CDK1|CDK2|CDK4	-4.4547
GO Biological Processes	GO:0035051	cardiocyte differentiation	5	10.4167	CDK1|MTOR|MAPK1|MAPK3|VEGFA	-4.4547
GO Biological Processes	GO:0060711	labyrinthine layer development	4	8.33333	AKT1|CASP8|MAPK1|MAP2K1	-4.44501
GO Biological Processes	GO:0051972	regulation of telomerase activity	4	8.33333	HSP90AA1|MAPK1|MAPK3|SRC	-4.44501
GO Biological Processes	GO:0034198	cellular response to amino acid starvation	4	8.33333	MTOR|MAPK1|MAPK3|MAPK8	-4.44501
GO Biological Processes	GO:0000902	cell morphogenesis	9	18.75	ABL1|AR|CASP3|MAPK14|EGFR|ERBB2|HSP90AA1|SRC|VEGFA	-4.44451
GO Biological Processes	GO:0030111	regulation of Wnt signaling pathway	7	14.5833	ABL1|XIAP|MAPK14|EGFR|HDAC1|SRC|TERT	-4.43176
GO Biological Processes	GO:0060324	face development	4	8.33333	MMP2|MAPK1|MAPK3|MAP2K1	-4.41196
GO Biological Processes	GO:0007173	epidermal growth factor receptor signaling pathway	4	8.33333	ABL1|AKT1|EGFR|SRC	-4.41196
GO Biological Processes	GO:0031669	cellular response to nutrient levels	6	12.5	ALB|MTOR|MAPK1|MAPK3|MAPK8|SIRT1	-4.40192
GO Biological Processes	GO:0001933	negative regulation of protein phosphorylation	7	14.5833	ABL1|AKT1|CASP3|IL2|JUN|PPARG|SIRT1	-4.40192
GO Biological Processes	GO:0061029	eyelid development in camera-type eye	3	6.25	EGFR|HDAC1|JUN	-4.40192
GO Biological Processes	GO:1902806	regulation of cell cycle G1/S phase transition	6	12.5	AKT1|CCND1|CDK2|EGFR|MDM2|TERT	-4.39114
GO Biological Processes	GO:0071482	cellular response to light stimulus	5	10.4167	PARP1|MMP2|MMP9|PTGS2|SIRT1	-4.39114
GO Biological Processes	GO:0035094	response to nicotine	4	8.33333	CASP3|MMP2|MAPK1|TNF	-4.38381
GO Biological Processes	GO:1990928	response to amino acid starvation	4	8.33333	MTOR|MAPK1|MAPK3|MAPK8	-4.38381
GO Biological Processes	GO:2000772	regulation of cellular senescence	4	8.33333	ABL1|CDK6|TERT|SIRT1	-4.38381
GO Biological Processes	GO:0060284	regulation of cell development	8	16.6667	ABL1|AKT1|MTOR|HDAC1|HIF1A|MAP2K1|TNF|VEGFA	-4.3792
GO Biological Processes	GO:0030857	negative regulation of epithelial cell differentiation	4	8.33333	CCND1|MMP9|STAT1|VEGFA	-4.35017
GO Biological Processes	GO:2000278	regulation of DNA biosynthetic process	5	10.4167	HSP90AA1|MAPK1|MAPK3|SRC|TNF	-4.32384
GO Biological Processes	GO:0045861	negative regulation of proteolysis	7	14.5833	AKT1|XIAP|MMP9|PTGS2|SRC|TNF|VEGFA	-4.31192
GO Biological Processes	GO:0009896	positive regulation of catabolic process	8	16.6667	AKT1|MTOR|HIF1A|HSP90AA1|MDM2|MAPK3|TNF|SIRT1	-4.30038
GO Biological Processes	GO:0050769	positive regulation of neurogenesis	6	12.5	MTOR|HDAC1|HIF1A|MAP2K1|TNF|VEGFA	-4.29693
GO Biological Processes	GO:0051101	regulation of DNA binding	5	10.4167	PARP1|JUN|MMP9|PPARG|MAPK8	-4.29214
GO Biological Processes	GO:0002831	regulation of response to biotic stimulus	7	14.5833	XIAP|CASP8|HSP90AA1|PPARG|MAPK3|SRC|STAT1	-4.29152
GO Biological Processes	GO:0043525	positive regulation of neuron apoptotic process	4	8.33333	ABL1|CASP3|MCL1|TNF	-4.28807
GO Biological Processes	GO:0033157	regulation of intracellular protein transport	6	12.5	CDK1|MAPK14|ERBB2|HRAS|MAPK8|PTGS2	-4.27852
GO Biological Processes	GO:0071901	negative regulation of protein serine/threonine kinase activity	5	10.4167	ABL1|AKT1|CASP3|PPARG|SIRT1	-4.27852
GO Biological Processes	GO:0031400	negative regulation of protein modification process	8	16.6667	ABL1|AKT1|CASP3|IL2|JUN|PPARG|TNF|SIRT1	-4.26995
GO Biological Processes	GO:0019221	cytokine-mediated signaling pathway	7	14.5833	AKT1|MAPK3|SRC|STAT1|STAT3|TNF|SIRT1	-4.25626
GO Biological Processes	GO:0045930	negative regulation of mitotic cell cycle	6	12.5	ABL1|CCND1|CDK1|CDK2|MDM2|TNF	-4.24889
GO Biological Processes	GO:0045321	leukocyte activation	8	16.6667	ABL1|CASP8|CDK6|MTOR|IL2|JUN|STAT3|TNF	-4.23591
GO Biological Processes	GO:0048871	multicellular organismal homeostasis	7	14.5833	ALB|XIAP|PTGS2|SRC|STAT3|VEGFA|SIRT1	-4.23537
GO Biological Processes	GO:1904645	response to amyloid-beta	4	8.33333	PARP1|MMP2|MMP9|TNF	-4.1973
GO Biological Processes	GO:0010332	response to gamma radiation	4	8.33333	PARP1|BCL2L1|HRAS|MDM2	-4.1676
GO Biological Processes	GO:0002260	lymphocyte homeostasis	4	8.33333	ABL1|AKT1|CASP3|HIF1A	-4.1676
GO Biological Processes	GO:0030224	monocyte differentiation	3	6.25	JUN|PPARG|VEGFA	-4.13965
GO Biological Processes	GO:0060571	morphogenesis of an epithelial fold	3	6.25	AR|EGFR|HIF1A	-4.13965
GO Biological Processes	GO:0048872	homeostasis of number of cells	6	12.5	ABL1|AKT1|XIAP|CASP3|HIF1A|VEGFA	-4.13785
GO Biological Processes	GO:0048754	branching morphogenesis of an epithelial tube	5	10.4167	AR|ESR1|PGR|SRC|VEGFA	-4.10562
GO Biological Processes	GO:0061564	axon development	7	14.5833	ABL1|CASP3|ERBB2|HSP90AA1|JUN|MMP2|VEGFA	-4.09673
GO Biological Processes	GO:0031668	cellular response to extracellular stimulus	6	12.5	ALB|MTOR|MAPK1|MAPK3|MAPK8|SIRT1	-4.07833
GO Biological Processes	GO:0044403	biological process involved in symbiotic interaction	6	12.5	BCL2L1|CDK1|EGFR|HDAC1|JUN|SRC	-4.06906
GO Biological Processes	GO:1903358	regulation of Golgi organization	3	6.25	MAPK1|MAPK3|MAP2K1	-4.06264
GO Biological Processes	GO:0032147	activation of protein kinase activity	5	10.4167	ABL1|MTOR|MAP2K1|SRC|VEGFA	-4.06264
GO Biological Processes	GO:1904356	regulation of telomere maintenance via telomere lengthening	4	8.33333	PARP1|MAPK1|MAPK3|SRC	-4.02735
GO Biological Processes	GO:0033044	regulation of chromosome organization	6	12.5	PARP1|CCNB1|CDK2|MAPK1|MAPK3|SRC	-4.02233
GO Biological Processes	GO:0050778	positive regulation of immune response	8	16.6667	ABL1|HRAS|HSP90AA1|IL2|MAPK1|SRC|TNF|SIRT1	-4.01024
GO Biological Processes	GO:0045428	regulation of nitric oxide biosynthetic process	4	8.33333	AKT1|HSP90AA1|PTGS2|TNF	-4.00178
GO Biological Processes	GO:0060438	trachea development	3	6.25	MAPK1|MAPK3|MAP2K1	-3.98971
GO Biological Processes	GO:0044320	cellular response to leptin stimulus	3	6.25	CCNA2|STAT3|SIRT1	-3.98971
GO Biological Processes	GO:0048598	embryonic morphogenesis	8	16.6667	ABL1|CASP3|HDAC1|HIF1A|MMP2|MMP9|MAPK1|MAPK3	-3.96366
GO Biological Processes	GO:0030177	positive regulation of Wnt signaling pathway	5	10.4167	ABL1|XIAP|EGFR|SRC|TERT	-3.94871
GO Biological Processes	GO:1903522	regulation of blood circulation	6	12.5	ABL1|IL2|MDM2|MMP2|PTGS2|TNF	-3.94061
GO Biological Processes	GO:0043524	negative regulation of neuron apoptotic process	5	10.4167	BCL2L1|HIF1A|HRAS|JUN|TERT	-3.93589
GO Biological Processes	GO:0080164	regulation of nitric oxide metabolic process	4	8.33333	AKT1|HSP90AA1|PTGS2|TNF	-3.9268
GO Biological Processes	GO:0031100	animal organ regeneration	4	8.33333	CCND1|CCNA2|CDK1|TNF	-3.9268
GO Biological Processes	GO:0042692	muscle cell differentiation	6	12.5	AKT1|CASP3|CDK1|MAPK14|MTOR|VEGFA	-3.92519
GO Biological Processes	GO:0090596	sensory organ morphogenesis	6	12.5	HDAC1|HIF1A|MAPK1|MAPK3|STAT3|VEGFA	-3.91658
GO Biological Processes	GO:0003018	vascular process in circulatory system	6	12.5	ABL1|MMP2|PTGS2|SRC|TNF|VEGFA	-3.90802
GO Biological Processes	GO:0010517	regulation of phospholipase activity	4	8.33333	ABL1|EGFR|ESR1|HRAS	-3.90483
GO Biological Processes	GO:0014823	response to activity	4	8.33333	CDK1|HIF1A|MMP2|TNF	-3.90483
GO Biological Processes	GO:0042110	T cell activation	6	12.5	ABL1|CASP8|CDK6|MTOR|IL2|STAT3	-3.89192
GO Biological Processes	GO:0045600	positive regulation of fat cell differentiation	4	8.33333	AKT1|MAPK14|PPARG|PTGS2	-3.88047
GO Biological Processes	GO:0007292	female gamete generation	5	10.4167	MMP2|PGR|PTGS2|SRC|SIRT1	-3.87319
GO Biological Processes	GO:1902176	negative regulation of oxidative stress-induced intrinsic apoptotic signaling pathway	3	6.25	AKT1|HIF1A|SIRT1	-3.86047
GO Biological Processes	GO:1903209	positive regulation of oxidative stress-induced cell death	3	6.25	ABL1|MCL1|TNF	-3.86047
GO Biological Processes	GO:0046626	regulation of insulin receptor signaling pathway	4	8.33333	CDK4|RPS6KB1|SRC|SIRT1	-3.85926
GO Biological Processes	GO:0070301	cellular response to hydrogen peroxide	4	8.33333	ABL1|CDK1|SRC|SIRT1	-3.85926
GO Biological Processes	GO:0051962	positive regulation of nervous system development	6	12.5	MTOR|HDAC1|HIF1A|MAP2K1|TNF|VEGFA	-3.85181
GO Biological Processes	GO:0051348	negative regulation of transferase activity	6	12.5	ABL1|AKT1|CASP3|PPARG|SRC|SIRT1	-3.84352
GO Biological Processes	GO:0000075	cell cycle checkpoint signaling	5	10.4167	CCND1|CDK1|CDK2|MAPK14|MDM2	-3.84021
GO Biological Processes	GO:0043627	response to estrogen	4	8.33333	AR|CCND1|ESR1|MMP2	-3.84021
GO Biological Processes	GO:0010675	regulation of cellular carbohydrate metabolic process	5	10.4167	AKT1|MTOR|SRC|STAT3|SIRT1	-3.84021
GO Biological Processes	GO:1900076	regulation of cellular response to insulin stimulus	4	8.33333	PPARG|RPS6KB1|SRC|SIRT1	-3.84021
GO Biological Processes	GO:0030217	T cell differentiation	5	10.4167	ABL1|CDK6|MTOR|IL2|STAT3	-3.84021
GO Biological Processes	GO:0001503	ossification	6	12.5	AKT1|MAPK14|EGFR|MMP2|MMP9|PTGS2	-3.83067
GO Biological Processes	GO:0042391	regulation of membrane potential	7	14.5833	ABL1|PARP1|AKT1|BCL2L1|MTOR|SRC|TNF	-3.82031
GO Biological Processes	GO:0071260	cellular response to mechanical stimulus	4	8.33333	CASP8|MAPK3|MAPK8|PTGS2	-3.81787
GO Biological Processes	GO:0071498	cellular response to fluid shear stress	3	6.25	MMP2|PTGS2|SRC	-3.80584
GO Biological Processes	GO:0030856	regulation of epithelial cell differentiation	5	10.4167	CCND1|MMP9|STAT1|TNF|VEGFA	-3.791
GO Biological Processes	GO:0060249	anatomical structure homeostasis	6	12.5	ALB|XIAP|HIF1A|PTGS2|SRC|VEGFA	-3.7811
GO Biological Processes	GO:0048863	stem cell differentiation	5	10.4167	CDK6|ESR1|HIF1A|MAPK1|MAPK3	-3.77934
GO Biological Processes	GO:0090335	regulation of brown fat cell differentiation	3	6.25	MAPK14|PTGS2|SIRT1	-3.74623
GO Biological Processes	GO:0090092	regulation of transmembrane receptor protein serine/threonine kinase signaling pathway	6	12.5	ABL1|PARP1|XIAP|HDAC1|PPARG|SIRT1	-3.73966
GO Biological Processes	GO:0061138	morphogenesis of a branching epithelium	5	10.4167	AR|ESR1|PGR|SRC|VEGFA	-3.72929
GO Biological Processes	GO:2000736	regulation of stem cell differentiation	4	8.33333	ABL1|CDK6|HDAC1|STAT3	-3.72929
GO Biological Processes	GO:0001776	leukocyte homeostasis	4	8.33333	ABL1|AKT1|CASP3|HIF1A	-3.72929
GO Biological Processes	GO:0051960	regulation of nervous system development	7	14.5833	AKT1|MTOR|HDAC1|HIF1A|MAP2K1|TNF|VEGFA	-3.71913
GO Biological Processes	GO:1900015	regulation of cytokine production involved in inflammatory response	4	8.33333	MAPK14|HIF1A|STAT3|TNF	-3.70776
GO Biological Processes	GO:0050680	negative regulation of epithelial cell proliferation	5	10.4167	AR|CDK6|PPARG|STAT1|TNF	-3.70755
GO Biological Processes	GO:0060740	prostate gland epithelium morphogenesis	3	6.25	AR|ESR1|MMP2	-3.69395
GO Biological Processes	GO:2000637	positive regulation of miRNA-mediated gene silencing	3	6.25	EGFR|MAP2K1|STAT3	-3.69395
GO Biological Processes	GO:0006970	response to osmotic stress	4	8.33333	CASP3|MTOR|PTGS2|TNF	-3.68829
GO Biological Processes	GO:0034250	positive regulation of cellular amide metabolic process	5	10.4167	CASP3|ERBB2|MTOR|RPS6KB1|TNF	-3.67274
GO Biological Processes	GO:0032729	positive regulation of interferon-gamma production	4	8.33333	ABL1|HRAS|IL2|TNF	-3.66736
GO Biological Processes	GO:0021543	pallium development	5	10.4167	CASP3|CDK6|EGFR|HDAC1|HIF1A	-3.66187
GO Biological Processes	GO:0048639	positive regulation of developmental growth	5	10.4167	AKT1|CDK1|MAPK14|RPS6KB1|VEGFA	-3.65021
GO Biological Processes	GO:1901522	positive regulation of transcription from RNA polymerase II promoter involved in cellular response to chemical stimulus	3	6.25	HIF1A|JUN|VEGFA	-3.64424
GO Biological Processes	GO:0060148	positive regulation of post-transcriptional gene silencing	3	6.25	EGFR|MAP2K1|STAT3	-3.64424
GO Biological Processes	GO:1900370	positive regulation of post-transcriptional gene silencing by RNA	3	6.25	EGFR|MAP2K1|STAT3	-3.64424
GO Biological Processes	GO:0036120	cellular response to platelet-derived growth factor stimulus	3	6.25	CCNA2|HDAC1|SRC	-3.64424
GO Biological Processes	GO:0044773	mitotic DNA damage checkpoint signaling	4	8.33333	CCND1|CDK1|CDK2|MDM2	-3.62984
GO Biological Processes	GO:0001763	morphogenesis of a branching structure	5	10.4167	AR|ESR1|PGR|SRC|VEGFA	-3.62984
GO Biological Processes	GO:0051099	positive regulation of binding	5	10.4167	ABL1|PARP1|MMP9|PPARG|TERT	-3.61911
GO Biological Processes	GO:0002065	columnar/cuboidal epithelial cell differentiation	4	8.33333	ABL1|CDK6|HIF1A|SRC	-3.60978
GO Biological Processes	GO:0010469	regulation of signaling receptor activity	5	10.4167	HDAC1|HIF1A|PPARG|SRC|TNF	-3.60859
GO Biological Processes	GO:0030324	lung development	5	10.4167	PGR|MAPK1|MAPK3|MAP2K1|VEGFA	-3.59814
GO Biological Processes	GO:0010950	positive regulation of endopeptidase activity	5	10.4167	CASP8|PPARG|STAT3|TNF|SIRT1	-3.59814
GO Biological Processes	GO:0060512	prostate gland morphogenesis	3	6.25	AR|ESR1|MMP2	-3.59686
GO Biological Processes	GO:0030878	thyroid gland development	3	6.25	MAPK1|MAPK3|MAP2K1	-3.59686
GO Biological Processes	GO:0031349	positive regulation of defense response	6	12.5	HSP90AA1|IL2|MAPK3|PTGS2|SRC|TNF	-3.59452
GO Biological Processes	GO:0044774	mitotic DNA integrity checkpoint signaling	4	8.33333	CCND1|CDK1|CDK2|MDM2	-3.55373
GO Biological Processes	GO:0030323	respiratory tube development	5	10.4167	PGR|MAPK1|MAPK3|MAP2K1|VEGFA	-3.55373
GO Biological Processes	GO:0051149	positive regulation of muscle cell differentiation	4	8.33333	MAPK14|MTOR|MDM2|SIRT1	-3.55373
GO Biological Processes	GO:0036119	response to platelet-derived growth factor	3	6.25	CCNA2|HDAC1|SRC	-3.5483
GO Biological Processes	GO:1900017	positive regulation of cytokine production involved in inflammatory response	3	6.25	HIF1A|STAT3|TNF	-3.4993
GO Biological Processes	GO:0001782	B cell homeostasis	3	6.25	ABL1|CASP3|HIF1A	-3.4993
GO Biological Processes	GO:0061061	muscle structure development	7	14.5833	AKT1|CASP3|CDK1|MAPK14|MTOR|VEGFA|SIRT1	-3.49519
GO Biological Processes	GO:0010507	negative regulation of autophagy	4	8.33333	AKT1|MTOR|MCL1|STAT3	-3.47666
GO Biological Processes	GO:0046889	positive regulation of lipid biosynthetic process	4	8.33333	AKT1|MTOR|PTGS2|TNF	-3.45779
GO Biological Processes	GO:0038034	signal transduction in absence of ligand	3	6.25	BCL2L1|IL2|MCL1	-3.45471
GO Biological Processes	GO:0097192	extrinsic apoptotic signaling pathway in absence of ligand	3	6.25	BCL2L1|IL2|MCL1	-3.45471
GO Biological Processes	GO:0051129	negative regulation of cellular component organization	8	16.6667	PARP1|AKT1|AR|BCL2L1|PPARG|SRC|TNF|VEGFA	-3.44165
GO Biological Processes	GO:1900542	regulation of purine nucleotide metabolic process	4	8.33333	PARP1|MTOR|HIF1A|STAT3	-3.44163
GO Biological Processes	GO:0060191	regulation of lipase activity	4	8.33333	ABL1|EGFR|ESR1|HRAS	-3.42321
GO Biological Processes	GO:0031571	mitotic G1 DNA damage checkpoint signaling	3	6.25	CCND1|CDK2|MDM2	-3.41105
GO Biological Processes	GO:0006140	regulation of nucleotide metabolic process	4	8.33333	PARP1|MTOR|HIF1A|STAT3	-3.40734
GO Biological Processes	GO:0042060	wound healing	6	12.5	CASP3|MAPK14|ERBB2|HIF1A|SRC|VEGFA	-3.40734
GO Biological Processes	GO:0010952	positive regulation of peptidase activity	5	10.4167	CASP8|PPARG|STAT3|TNF|SIRT1	-3.40734
GO Biological Processes	GO:0090287	regulation of cellular response to growth factor stimulus	6	12.5	ABL1|XIAP|HDAC1|HIF1A|PPARG|SIRT1	-3.40073
GO Biological Processes	GO:0019217	regulation of fatty acid metabolic process	4	8.33333	AKT1|PPARG|PTGS2|SIRT1	-3.39028
GO Biological Processes	GO:0044819	mitotic G1/S transition checkpoint signaling	3	6.25	CCND1|CDK2|MDM2	-3.37468
GO Biological Processes	GO:0071480	cellular response to gamma radiation	3	6.25	BCL2L1|HRAS|MDM2	-3.37468
GO Biological Processes	GO:0045948	positive regulation of translational initiation	3	6.25	MTOR|RPS6KB1|TNF	-3.37468
GO Biological Processes	GO:1904019	epithelial cell apoptotic process	3	6.25	ABL1|BCL2L1|TNF	-3.37468
GO Biological Processes	GO:0048010	vascular endothelial growth factor receptor signaling pathway	3	6.25	MAPK14|SRC|VEGFA	-3.37468
GO Biological Processes	GO:1903579	negative regulation of ATP metabolic process	3	6.25	PARP1|STAT3|TNF	-3.37468
GO Biological Processes	GO:0000723	telomere maintenance	4	8.33333	PARP1|CCNE1|HSP90AA1|TERT	-3.35895
GO Biological Processes	GO:0060541	respiratory system development	5	10.4167	PGR|MAPK1|MAPK3|MAP2K1|VEGFA	-3.35233
GO Biological Processes	GO:0048771	tissue remodeling	4	8.33333	HIF1A|MDM2|MMP2|SRC	-3.34237
GO Biological Processes	GO:0060674	placenta blood vessel development	3	6.25	AKT1|MAPK1|MAP2K1	-3.33416
GO Biological Processes	GO:0031346	positive regulation of cell projection organization	6	12.5	ABL1|MTOR|HRAS|MAP2K1|SRC|VEGFA	-3.33024
GO Biological Processes	GO:0042593	glucose homeostasis	5	10.4167	AKT1|HIF1A|PPARG|STAT3|SIRT1	-3.30417
GO Biological Processes	GO:0000904	cell morphogenesis involved in differentiation	7	14.5833	ABL1|AR|CASP3|ERBB2|HSP90AA1|SRC|VEGFA	-3.30417
GO Biological Processes	GO:0006954	inflammatory response	7	14.5833	AKT1|MTOR|HIF1A|JUN|PTGS2|STAT3|TNF	-3.30027
GO Biological Processes	GO:0033500	carbohydrate homeostasis	5	10.4167	AKT1|HIF1A|PPARG|STAT3|SIRT1	-3.29549
GO Biological Processes	GO:0032204	regulation of telomere maintenance	4	8.33333	PARP1|MAPK1|MAPK3|SRC	-3.25993
GO Biological Processes	GO:0016572	histone phosphorylation	3	6.25	CCNA2|CDK1|CDK2	-3.25652
GO Biological Processes	GO:0060627	regulation of vesicle-mediated transport	7	14.5833	ABL1|MAPK1|MAPK3|MAP2K1|SRC|TNF|VEGFA	-3.24107
GO Biological Processes	GO:0007420	brain development	8	16.6667	ABL1|CASP3|CDK6|EGFR|HDAC1|HIF1A|MAP2K1|SRC	-3.24107
GO Biological Processes	GO:0062014	negative regulation of small molecule metabolic process	4	8.33333	PARP1|AKT1|STAT3|SIRT1	-3.2306
GO Biological Processes	GO:0061448	connective tissue development	5	10.4167	CDK4|MAPK14|HIF1A|HRAS|MAPK3	-3.2306
GO Biological Processes	GO:0071695	anatomical structure maturation	5	10.4167	HIF1A|MMP2|PGR|PPARG|VEGFA	-3.2306
GO Biological Processes	GO:0051973	positive regulation of telomerase activity	3	6.25	HSP90AA1|MAPK1|MAPK3	-3.22157
GO Biological Processes	GO:1901796	regulation of signal transduction by p53 class mediator	4	8.33333	AKT1|MTOR|MDM2|SIRT1	-3.21557
GO Biological Processes	GO:0006469	negative regulation of protein kinase activity	5	10.4167	ABL1|AKT1|CASP3|PPARG|SIRT1	-3.21328
GO Biological Processes	GO:0050863	regulation of T cell activation	6	12.5	ABL1|AKT1|CASP3|ERBB2|IL2|SRC	-3.19133
GO Biological Processes	GO:1903037	regulation of leukocyte cell-cell adhesion	6	12.5	AKT1|CASP3|ERBB2|IL2|SRC|TNF	-3.19133
GO Biological Processes	GO:0050767	regulation of neurogenesis	6	12.5	MTOR|HDAC1|HIF1A|MAP2K1|TNF|VEGFA	-3.19133
GO Biological Processes	GO:0031929	TOR signaling	3	6.25	AKT1|MTOR|RPS6KB1	-3.18931
GO Biological Processes	GO:0033146	regulation of intracellular estrogen receptor signaling pathway	3	6.25	PARP1|AR|SRC	-3.18931
GO Biological Processes	GO:0090050	positive regulation of cell migration involved in sprouting angiogenesis	3	6.25	ABL1|PTGS2|VEGFA	-3.18931
GO Biological Processes	GO:0006259	DNA metabolic process	8	16.6667	ABL1|PARP1|CCNE1|CDK1|CDK2|HSP90AA1|TERT|SIRT1	-3.17359
GO Biological Processes	GO:0001654	eye development	6	12.5	EGFR|HDAC1|HIF1A|JUN|STAT3|VEGFA	-3.16856
GO Biological Processes	GO:0002685	regulation of leukocyte migration	5	10.4167	AKT1|MAPK1|MAPK3|TNF|VEGFA	-3.16239
GO Biological Processes	GO:0045444	fat cell differentiation	4	8.33333	CCND1|PPARG|PTGS2|SIRT1	-3.15888
GO Biological Processes	GO:0051385	response to mineralocorticoid	3	6.25	PARP1|CCND1|SRC	-3.15809
GO Biological Processes	GO:0002066	columnar/cuboidal epithelial cell development	3	6.25	CDK6|HIF1A|SRC	-3.15809
GO Biological Processes	GO:1905332	positive regulation of morphogenesis of an epithelium	3	6.25	ABL1|AR|VEGFA	-3.15809
GO Biological Processes	GO:0071312	cellular response to alkaloid	3	6.25	BCL2L1|CASP3|CCNA2	-3.15809
GO Biological Processes	GO:0002764	immune response-regulating signaling pathway	6	12.5	ABL1|HRAS|MAPK1|MAPK8|SRC|TNF	-3.15412
GO Biological Processes	GO:0150063	visual system development	6	12.5	EGFR|HDAC1|HIF1A|JUN|STAT3|VEGFA	-3.14833
GO Biological Processes	GO:0040007	growth	6	12.5	ABL1|AR|ESR1|MTOR|HSP90AA1|SRC	-3.14331
GO Biological Processes	GO:0048589	developmental growth	6	12.5	ABL1|AR|ESR1|MTOR|HSP90AA1|SRC	-3.14331
GO Biological Processes	GO:0030900	forebrain development	6	12.5	CASP3|CDK6|EGFR|HDAC1|HIF1A|SRC	-3.13756
GO Biological Processes	GO:0046326	positive regulation of glucose import	3	6.25	AKT1|MAPK14|TERT	-3.12636
GO Biological Processes	GO:0014066	regulation of phosphatidylinositol 3-kinase signaling	4	8.33333	EGFR|SRC|TNF|SIRT1	-3.11997
GO Biological Processes	GO:0048880	sensory system development	6	12.5	EGFR|HDAC1|HIF1A|JUN|STAT3|VEGFA	-3.11396
GO Biological Processes	GO:0043491	protein kinase B signaling	3	6.25	AKT1|RPS6KB1|TNF	-3.09337
GO Biological Processes	GO:0009636	response to toxic substance	5	10.4167	ALB|CDK1|PTGS2|RPS6KB1|TNF	-3.08099
GO Biological Processes	GO:0060485	mesenchyme development	5	10.4167	HIF1A|MDM2|MAPK1|MAPK3|STAT1	-3.06371
GO Biological Processes	GO:0042307	positive regulation of protein import into nucleus	3	6.25	CDK1|MAPK14|PTGS2	-3.06205
GO Biological Processes	GO:0071470	cellular response to osmotic stress	3	6.25	CASP3|MTOR|PTGS2	-3.06205
GO Biological Processes	GO:0010863	positive regulation of phospholipase C activity	3	6.25	EGFR|ESR1|HRAS	-3.03089
GO Biological Processes	GO:0001894	tissue homeostasis	5	10.4167	ALB|XIAP|PTGS2|SRC|VEGFA	-3.03089
GO Biological Processes	GO:0045740	positive regulation of DNA replication	3	6.25	CDK1|CDK2|EGFR	-3.03089
GO Biological Processes	GO:0045088	regulation of innate immune response	5	10.4167	XIAP|CASP8|HSP90AA1|PPARG|SRC	-3.0238
GO Biological Processes	GO:0071675	regulation of mononuclear cell migration	4	8.33333	AKT1|MAPK1|MAPK3|TNF	-3.02375
GO Biological Processes	GO:0032649	regulation of interferon-gamma production	4	8.33333	ABL1|HRAS|IL2|TNF	-3.02375
GO Biological Processes	GO:0033673	negative regulation of kinase activity	5	10.4167	ABL1|AKT1|CASP3|PPARG|SIRT1	-3.01725
GO Biological Processes	GO:0042752	regulation of circadian rhythm	4	8.33333	CDK1|MTOR|PPARG|MAPK8	-3.01074
GO Biological Processes	GO:1901988	negative regulation of cell cycle phase transition	5	10.4167	CCND1|CDK1|CDK2|MAPK14|MDM2	-3.01
GO Biological Processes	GO:0042176	regulation of protein catabolic process	6	12.5	AKT1|CDK2|EGFR|HSP90AA1|MDM2|TNF	-3.00623
GO Biological Processes	GO:0150077	regulation of neuroinflammatory response	3	6.25	MMP9|PTGS2|TNF	-3.00566
GO Biological Processes	GO:0007566	embryo implantation	3	6.25	MMP2|MMP9|PTGS2	-3.00566
GO Biological Processes	GO:0030316	osteoclast differentiation	3	6.25	MAPK14|SRC|TNF	-3.00566
GO Biological Processes	GO:0002761	regulation of myeloid leukocyte differentiation	4	8.33333	CASP8|CDK6|MTOR|TNF	-3.00147
GO Biological Processes	GO:0051897	positive regulation of protein kinase B signaling	4	8.33333	EGFR|HSP90AA1|SRC|TNF	-3.00147
GO Biological Processes	GO:0010907	positive regulation of glucose metabolic process	3	6.25	AKT1|SRC|SIRT1	-2.9797
GO Biological Processes	GO:0051602	response to electrical stimulus	3	6.25	MMP2|RPS6KB1|SRC	-2.9797
GO Biological Processes	GO:0050879	multicellular organismal movement	3	6.25	MTOR|RPS6KB1|TNF	-2.9797
GO Biological Processes	GO:0050881	musculoskeletal movement	3	6.25	MTOR|RPS6KB1|TNF	-2.9797
GO Biological Processes	GO:0007595	lactation	3	6.25	CCND1|HIF1A|VEGFA	-2.9797
GO Biological Processes	GO:0031952	regulation of protein autophosphorylation	3	6.25	JUN|SRC|VEGFA	-2.9797
GO Biological Processes	GO:0030278	regulation of ossification	4	8.33333	MAPK14|HIF1A|MAPK1|MAPK3	-2.97817
GO Biological Processes	GO:0045165	cell fate commitment	5	10.4167	CASP3|MTOR|MCL1|PPARG|STAT3	-2.96864
GO Biological Processes	GO:0034762	regulation of transmembrane transport	7	14.5833	ABL1|AKT1|MAPK14|MMP9|RPS6KB1|TERT|TNF	-2.95769
GO Biological Processes	GO:0007093	mitotic cell cycle checkpoint signaling	4	8.33333	CCND1|CDK1|CDK2|MDM2	-2.95515
GO Biological Processes	GO:0030850	prostate gland development	3	6.25	AR|ESR1|MMP2	-2.95515
GO Biological Processes	GO:0060425	lung morphogenesis	3	6.25	MAPK1|MAPK3|MAP2K1	-2.95515
GO Biological Processes	GO:0014911	positive regulation of smooth muscle cell migration	3	6.25	RPS6KB1|SRC|TERT	-2.95515
GO Biological Processes	GO:0071364	cellular response to epidermal growth factor stimulus	3	6.25	AKT1|EGFR|ERBB2	-2.95515
GO Biological Processes	GO:0021537	telencephalon development	5	10.4167	CASP3|CDK6|EGFR|HDAC1|HIF1A	-2.95515
GO Biological Processes	GO:0035270	endocrine system development	4	8.33333	CDK6|MAPK1|MAPK3|MAP2K1	-2.94367
GO Biological Processes	GO:0001952	regulation of cell-matrix adhesion	4	8.33333	ABL1|CDK6|SRC|VEGFA	-2.94367
GO Biological Processes	GO:0021700	developmental maturation	5	10.4167	HIF1A|MMP2|PGR|PPARG|VEGFA	-2.93386
GO Biological Processes	GO:0043280	positive regulation of cysteine-type endopeptidase activity involved in apoptotic process	4	8.33333	CASP8|PPARG|TNF|SIRT1	-2.93145
GO Biological Processes	GO:0010828	positive regulation of glucose transmembrane transport	3	6.25	AKT1|MAPK14|TERT	-2.92916
GO Biological Processes	GO:0031063	regulation of histone deacetylation	3	6.25	MAPK8|VEGFA|SIRT1	-2.92916
GO Biological Processes	GO:0003007	heart morphogenesis	5	10.4167	MTOR|HIF1A|JUN|MDM2|VEGFA	-2.92839
GO Biological Processes	GO:2000027	regulation of animal organ morphogenesis	4	8.33333	ABL1|AR|TNF|VEGFA	-2.92142
GO Biological Processes	GO:0032200	telomere organization	4	8.33333	PARP1|CCNE1|HSP90AA1|TERT	-2.92142
GO Biological Processes	GO:0046649	lymphocyte activation	6	12.5	ABL1|CASP8|CDK6|MTOR|IL2|STAT3	-2.90941
GO Biological Processes	GO:0048565	digestive tract development	4	8.33333	EGFR|HIF1A|SRC|TNF	-2.90941
GO Biological Processes	GO:0002861	regulation of inflammatory response to antigenic stimulus	3	6.25	MAPK14|SRC|TNF	-2.90384
GO Biological Processes	GO:0070663	regulation of leukocyte proliferation	5	10.4167	CASP3|ERBB2|IL2|MAPK1|MAPK3	-2.89245
GO Biological Processes	GO:1903320	regulation of protein modification by small protein conjugation or removal	5	10.4167	ABL1|AKT1|XIAP|HIF1A|HSP90AA1	-2.89245
GO Biological Processes	GO:0030098	lymphocyte differentiation	5	10.4167	ABL1|CDK6|MTOR|IL2|STAT3	-2.87707
GO Biological Processes	GO:0120035	regulation of plasma membrane bounded cell projection organization	7	14.5833	ABL1|AKT1|MTOR|HRAS|MAP2K1|SRC|VEGFA	-2.87042
GO Biological Processes	GO:0006110	regulation of glycolytic process	3	6.25	MTOR|HIF1A|STAT3	-2.85236
GO Biological Processes	GO:0043618	regulation of transcription from RNA polymerase II promoter in response to stress	3	6.25	HIF1A|JUN|VEGFA	-2.85236
GO Biological Processes	GO:0090199	regulation of release of cytochrome c from mitochondria	3	6.25	AKT1|BCL2L1|MMP9	-2.85236
GO Biological Processes	GO:0031648	protein destabilization	3	6.25	MDM2|SRC|SIRT1	-2.85236
GO Biological Processes	GO:0032874	positive regulation of stress-activated MAPK cascade	4	8.33333	XIAP|HRAS|TNF|VEGFA	-2.85227
GO Biological Processes	GO:0010565	regulation of cellular ketone metabolic process	4	8.33333	AKT1|PPARG|PTGS2|SIRT1	-2.85227
GO Biological Processes	GO:0070555	response to interleukin-1	4	8.33333	HIF1A|MMP2|MAPK3|SRC	-2.85227
GO Biological Processes	GO:0060828	regulation of canonical Wnt signaling pathway	5	10.4167	XIAP|MAPK14|EGFR|HDAC1|SRC	-2.85146
GO Biological Processes	GO:0007005	mitochondrion organization	6	12.5	PARP1|AKT1|BCL2L1|HSP90AA1|MAPK8|TERT	-2.84551
GO Biological Processes	GO:0070304	positive regulation of stress-activated protein kinase signaling cascade	4	8.33333	XIAP|HRAS|TNF|VEGFA	-2.82955
GO Biological Processes	GO:0031641	regulation of myelination	3	6.25	AKT1|MTOR|TNF	-2.82955
GO Biological Processes	GO:0050804	modulation of chemical synaptic transmission	6	12.5	ABL1|HRAS|MAPK1|PTGS2|SRC|TNF	-2.81983
GO Biological Processes	GO:0099177	regulation of trans-synaptic signaling	6	12.5	ABL1|HRAS|MAPK1|PTGS2|SRC|TNF	-2.815
GO Biological Processes	GO:0031175	neuron projection development	7	14.5833	ABL1|CASP3|ERBB2|HSP90AA1|JUN|MMP2|VEGFA	-2.811
GO Biological Processes	GO:0008584	male gonad development	4	8.33333	AR|CCND1|BCL2L1|ESR1	-2.8079
GO Biological Processes	GO:0031344	regulation of cell projection organization	7	14.5833	ABL1|AKT1|MTOR|HRAS|MAP2K1|SRC|VEGFA	-2.8079
GO Biological Processes	GO:0035924	cellular response to vascular endothelial growth factor stimulus	3	6.25	AKT1|MAPK14|VEGFA	-2.80729
GO Biological Processes	GO:0097194	execution phase of apoptosis	3	6.25	AKT1|CASP3|CASP8	-2.80729
GO Biological Processes	GO:0046546	development of primary male sexual characteristics	4	8.33333	AR|CCND1|BCL2L1|ESR1	-2.79823
GO Biological Processes	GO:0031330	negative regulation of cellular catabolic process	5	10.4167	AKT1|MAPK14|MTOR|MCL1|STAT3	-2.79823
GO Biological Processes	GO:0006275	regulation of DNA replication	4	8.33333	CCNA2|CDK1|CDK2|EGFR	-2.79823
GO Biological Processes	GO:0050905	neuromuscular process	4	8.33333	ABL1|MTOR|RPS6KB1|TNF	-2.78725
GO Biological Processes	GO:0038093	Fc receptor signaling pathway	3	6.25	ABL1|MAPK8|SRC	-2.78488
GO Biological Processes	GO:0048013	ephrin receptor signaling pathway	3	6.25	MMP2|MMP9|SRC	-2.78488
GO Biological Processes	GO:0055123	digestive system development	4	8.33333	EGFR|HIF1A|SRC|TNF	-2.77706
GO Biological Processes	GO:0002694	regulation of leukocyte activation	7	14.5833	ABL1|AKT1|CASP3|ERBB2|IL2|SRC|TNF	-2.7644
GO Biological Processes	GO:0031281	positive regulation of cyclase activity	3	6.25	MAPK14|MAPK3|MAPK8	-2.76232
GO Biological Processes	GO:0010823	negative regulation of mitochondrion organization	3	6.25	AKT1|BCL2L1|PPARG	-2.76232
GO Biological Processes	GO:0045668	negative regulation of osteoblast differentiation	3	6.25	CDK6|PPARG|TNF	-2.76232
GO Biological Processes	GO:0002687	positive regulation of leukocyte migration	4	8.33333	MAPK1|MAPK3|TNF|VEGFA	-2.75822
GO Biological Processes	GO:0045727	positive regulation of translation	4	8.33333	ERBB2|MTOR|RPS6KB1|TNF	-2.75822
GO Biological Processes	GO:0035296	regulation of tube diameter	4	8.33333	ABL1|MMP2|PTGS2|TNF	-2.75822
GO Biological Processes	GO:0097746	blood vessel diameter maintenance	4	8.33333	ABL1|MMP2|PTGS2|TNF	-2.75822
GO Biological Processes	GO:0046328	regulation of JNK cascade	4	8.33333	XIAP|EGFR|HRAS|TNF	-2.74762
GO Biological Processes	GO:0035150	regulation of tube size	4	8.33333	ABL1|MMP2|PTGS2|TNF	-2.74762
GO Biological Processes	GO:0046622	positive regulation of organ growth	3	6.25	AKT1|CDK1|MAPK14	-2.74156
GO Biological Processes	GO:2001056	positive regulation of cysteine-type endopeptidase activity	4	8.33333	CASP8|PPARG|TNF|SIRT1	-2.7371
GO Biological Processes	GO:1903038	negative regulation of leukocyte cell-cell adhesion	4	8.33333	AKT1|CASP3|ERBB2|IL2	-2.72602
GO Biological Processes	GO:0032210	regulation of telomere maintenance via telomerase	3	6.25	MAPK1|MAPK3|SRC	-2.72061
GO Biological Processes	GO:0043620	regulation of DNA-templated transcription in response to stress	3	6.25	HIF1A|JUN|VEGFA	-2.72061
GO Biological Processes	GO:0000086	G2/M transition of mitotic cell cycle	3	6.25	CCNA2|CDK1|CDK2	-2.72061
GO Biological Processes	GO:0051402	neuron apoptotic process	3	6.25	XIAP|BCL2L1|CASP3	-2.72061
GO Biological Processes	GO:0035148	tube formation	4	8.33333	ABL1|CASP3|HIF1A|VEGFA	-2.70603
GO Biological Processes	GO:0010948	negative regulation of cell cycle process	5	10.4167	CCND1|CDK1|CDK2|MAPK14|MDM2	-2.68081
GO Biological Processes	GO:1903202	negative regulation of oxidative stress-induced cell death	3	6.25	AKT1|HIF1A|SIRT1	-2.67623
GO Biological Processes	GO:0010518	positive regulation of phospholipase activity	3	6.25	EGFR|ESR1|HRAS	-2.67623
GO Biological Processes	GO:0001954	positive regulation of cell-matrix adhesion	3	6.25	ABL1|CDK6|VEGFA	-2.67623
GO Biological Processes	GO:0010883	regulation of lipid storage	3	6.25	PPARG|TNF|SIRT1	-2.67623
GO Biological Processes	GO:0051701	biological process involved in interaction with host	4	8.33333	BCL2L1|CDK1|EGFR|SRC	-2.67568
GO Biological Processes	GO:0002768	immune response-regulating cell surface receptor signaling pathway	5	10.4167	ABL1|HRAS|MAPK1|MAPK8|SRC	-2.67048
GO Biological Processes	GO:0033365	protein localization to organelle	7	14.5833	AKT1|CDK1|ESR1|HSP90AA1|MDM2|STAT3|TERT	-2.65916
GO Biological Processes	GO:0010676	positive regulation of cellular carbohydrate metabolic process	3	6.25	AKT1|SRC|SIRT1	-2.65598
GO Biological Processes	GO:0048678	response to axon injury	3	6.25	CDK1|JUN|MMP2	-2.65598
GO Biological Processes	GO:0042306	regulation of protein import into nucleus	3	6.25	CDK1|MAPK14|PTGS2	-2.63613
GO Biological Processes	GO:0043470	regulation of carbohydrate catabolic process	3	6.25	MTOR|HIF1A|STAT3	-2.63613
GO Biological Processes	GO:0090101	negative regulation of transmembrane receptor protein serine/threonine kinase signaling pathway	4	8.33333	ABL1|HDAC1|PPARG|SIRT1	-2.63613
GO Biological Processes	GO:0043388	positive regulation of DNA binding	3	6.25	PARP1|MMP9|PPARG	-2.63613
GO Biological Processes	GO:0044839	cell cycle G2/M phase transition	3	6.25	CCNA2|CDK1|CDK2	-2.63613
GO Biological Processes	GO:0007281	germ cell development	5	10.4167	AKT1|BCL2L1|MTOR|RPS6KB1|SRC	-2.62743
GO Biological Processes	GO:0046632	alpha-beta T cell differentiation	3	6.25	ABL1|MTOR|STAT3	-2.61543
GO Biological Processes	GO:0032963	collagen metabolic process	3	6.25	HIF1A|MMP2|MMP9	-2.61543
GO Biological Processes	GO:2000351	regulation of endothelial cell apoptotic process	3	6.25	ABL1|TERT|TNF	-2.59387
GO Biological Processes	GO:0051147	regulation of muscle cell differentiation	4	8.33333	MAPK14|MTOR|MDM2|SIRT1	-2.57558
GO Biological Processes	GO:0046824	positive regulation of nucleocytoplasmic transport	3	6.25	CDK1|MAPK14|PTGS2	-2.57395
GO Biological Processes	GO:1903078	positive regulation of protein localization to plasma membrane	3	6.25	AKT1|EGFR|TNF	-2.57395
GO Biological Processes	GO:0050865	regulation of cell activation	7	14.5833	ABL1|AKT1|CASP3|ERBB2|IL2|SRC|TNF	-2.57195
GO Biological Processes	GO:0046661	male sex differentiation	4	8.33333	AR|CCND1|BCL2L1|ESR1	-2.56758
GO Biological Processes	GO:0055013	cardiac muscle cell development	3	6.25	CDK1|MTOR|VEGFA	-2.55624
GO Biological Processes	GO:0050994	regulation of lipid catabolic process	3	6.25	AKT1|CDK4|TNF	-2.55624
GO Biological Processes	GO:0090311	regulation of protein deacetylation	3	6.25	MAPK8|VEGFA|SIRT1	-2.55624
GO Biological Processes	GO:0070997	neuron death	3	6.25	XIAP|BCL2L1|CASP3	-2.55624
GO Biological Processes	GO:0090066	regulation of anatomical structure size	6	12.5	ABL1|MTOR|MMP2|PTGS2|TNF|VEGFA	-2.551
GO Biological Processes	GO:0048469	cell maturation	4	8.33333	HIF1A|PGR|PPARG|VEGFA	-2.54022
GO Biological Processes	GO:0051100	negative regulation of binding	4	8.33333	AKT1|JUN|MAPK3|MAPK8	-2.52046
GO Biological Processes	GO:0070542	response to fatty acid	3	6.25	CDK4|PTGS2|SRC	-2.51755
GO Biological Processes	GO:0032731	positive regulation of interleukin-1 beta production	3	6.25	CASP8|STAT3|TNF	-2.51755
GO Biological Processes	GO:0001959	regulation of cytokine-mediated signaling pathway	4	8.33333	XIAP|CASP8|HIF1A|PPARG	-2.51221
GO Biological Processes	GO:0001501	skeletal system development	6	12.5	MAPK14|HIF1A|MMP2|MMP9|MAPK3|SRC	-2.50748
GO Biological Processes	GO:0006935	chemotaxis	6	12.5	MAPK14|ERBB2|HRAS|MAPK1|MAP2K1|VEGFA	-2.50343
GO Biological Processes	GO:0019229	regulation of vasoconstriction	3	6.25	ABL1|MMP2|PTGS2	-2.50205
GO Biological Processes	GO:0051893	regulation of focal adhesion assembly	3	6.25	ABL1|SRC|VEGFA	-2.50205
GO Biological Processes	GO:0090109	regulation of cell-substrate junction assembly	3	6.25	ABL1|SRC|VEGFA	-2.50205
GO Biological Processes	GO:1905953	negative regulation of lipid localization	3	6.25	AKT1|PPARG|TNF	-2.50205
GO Biological Processes	GO:0014015	positive regulation of gliogenesis	3	6.25	MTOR|HDAC1|TNF	-2.50205
GO Biological Processes	GO:0042330	taxis	6	12.5	MAPK14|ERBB2|HRAS|MAPK1|MAP2K1|VEGFA	-2.49777
GO Biological Processes	GO:0048762	mesenchymal cell differentiation	4	8.33333	HIF1A|MAPK1|MAPK3|STAT1	-2.49769
GO Biological Processes	GO:0043010	camera-type eye development	5	10.4167	EGFR|HDAC1|HIF1A|JUN|VEGFA	-2.48658
GO Biological Processes	GO:1903034	regulation of response to wounding	4	8.33333	MTOR|HRAS|MAP2K1|TNF	-2.47916
GO Biological Processes	GO:0055006	cardiac cell development	3	6.25	CDK1|MTOR|VEGFA	-2.4471
GO Biological Processes	GO:1904377	positive regulation of protein localization to cell periphery	3	6.25	AKT1|EGFR|TNF	-2.4471
GO Biological Processes	GO:0043542	endothelial cell migration	3	6.25	ABL1|AKT1|VEGFA	-2.4471
GO Biological Processes	GO:0060193	positive regulation of lipase activity	3	6.25	EGFR|ESR1|HRAS	-2.42978
GO Biological Processes	GO:0033555	multicellular organismal response to stress	3	6.25	AKT1|MTOR|RPS6KB1	-2.42978
GO Biological Processes	GO:0007589	body fluid secretion	3	6.25	CCND1|HIF1A|VEGFA	-2.42978
GO Biological Processes	GO:0002253	activation of immune response	5	10.4167	ABL1|HRAS|HSP90AA1|MAPK1|SRC	-2.41711
GO Biological Processes	GO:0150116	regulation of cell-substrate junction organization	3	6.25	ABL1|SRC|VEGFA	-2.41215
GO Biological Processes	GO:1901991	negative regulation of mitotic cell cycle phase transition	4	8.33333	CCND1|CDK1|CDK2|MDM2	-2.40858
GO Biological Processes	GO:0060759	regulation of response to cytokine stimulus	4	8.33333	XIAP|CASP8|HIF1A|PPARG	-2.40858
GO Biological Processes	GO:0001655	urogenital system development	5	10.4167	AR|ESR1|MMP2|STAT1|VEGFA	-2.40739
GO Biological Processes	GO:0002366	leukocyte activation involved in immune response	4	8.33333	ABL1|MTOR|IL2|STAT3	-2.3912
GO Biological Processes	GO:0034248	regulation of cellular amide metabolic process	6	12.5	AKT1|CASP3|ERBB2|MTOR|RPS6KB1|TNF	-2.37701
GO Biological Processes	GO:0050728	negative regulation of inflammatory response	4	8.33333	MAPK14|IL2|PPARG|SRC	-2.36612
GO Biological Processes	GO:0050777	negative regulation of immune response	4	8.33333	MAPK14|IL2|PPARG|SRC	-2.36612
GO Biological Processes	GO:1905952	regulation of lipid localization	4	8.33333	AKT1|PPARG|TNF|SIRT1	-2.36612
GO Biological Processes	GO:0010639	negative regulation of organelle organization	5	10.4167	PARP1|AKT1|BCL2L1|PPARG|SRC	-2.36334
GO Biological Processes	GO:0002263	cell activation involved in immune response	4	8.33333	ABL1|MTOR|IL2|STAT3	-2.35826
GO Biological Processes	GO:0031056	regulation of histone modification	4	8.33333	MAPK3|MAPK8|VEGFA|SIRT1	-2.35044
GO Biological Processes	GO:0001667	ameboidal-type cell migration	4	8.33333	ABL1|AKT1|HIF1A|VEGFA	-2.35044
GO Biological Processes	GO:0016239	positive regulation of macroautophagy	3	6.25	HIF1A|MAPK3|SIRT1	-2.34727
GO Biological Processes	GO:0019233	sensory perception of pain	3	6.25	MAPK3|PTGS2|TNF	-2.33212
GO Biological Processes	GO:0048015	phosphatidylinositol-mediated signaling	3	6.25	AKT1|ERBB2|RPS6KB1	-2.33212
GO Biological Processes	GO:0007492	endoderm development	3	6.25	HDAC1|MMP2|MMP9	-2.33212
GO Biological Processes	GO:0032732	positive regulation of interleukin-1 production	3	6.25	CASP8|STAT3|TNF	-2.33212
GO Biological Processes	GO:0007265	Ras protein signal transduction	4	8.33333	CCNA2|CDK2|HRAS|JUN	-2.32728
GO Biological Processes	GO:0034654	nucleobase-containing compound biosynthetic process	7	14.5833	PARP1|HSP90AA1|PPARG|MAPK3|STAT3|TERT|SIRT1	-2.32328
GO Biological Processes	GO:0045685	regulation of glial cell differentiation	3	6.25	CDK1|MTOR|HDAC1	-2.31661
GO Biological Processes	GO:0008217	regulation of blood pressure	4	8.33333	AR|PPARG|PTGS2|TNF	-2.3115
GO Biological Processes	GO:2000241	regulation of reproductive process	4	8.33333	AR|ESR1|SRC|VEGFA	-2.30364
GO Biological Processes	GO:2000142	regulation of DNA-templated transcription, initiation	3	6.25	CDK4|ESR1|JUN	-2.30364
GO Biological Processes	GO:0003151	outflow tract morphogenesis	3	6.25	HIF1A|JUN|VEGFA	-2.30364
GO Biological Processes	GO:0051249	regulation of lymphocyte activation	6	12.5	ABL1|AKT1|CASP3|ERBB2|IL2|SRC	-2.30364
GO Biological Processes	GO:0001937	negative regulation of endothelial cell proliferation	3	6.25	PPARG|STAT1|TNF	-2.30364
GO Biological Processes	GO:0010822	positive regulation of mitochondrion organization	3	6.25	HIF1A|MMP9|MAPK8	-2.30364
GO Biological Processes	GO:0006919	activation of cysteine-type endopeptidase activity involved in apoptotic process	3	6.25	CASP8|PPARG|TNF	-2.28801
GO Biological Processes	GO:0090559	regulation of membrane permeability	3	6.25	BCL2L1|MTOR|MAPK8	-2.28801
GO Biological Processes	GO:0046631	alpha-beta T cell activation	3	6.25	ABL1|MTOR|STAT3	-2.27317
GO Biological Processes	GO:0048017	inositol lipid-mediated signaling	3	6.25	AKT1|ERBB2|RPS6KB1	-2.27317
GO Biological Processes	GO:0090049	regulation of cell migration involved in sprouting angiogenesis	3	6.25	ABL1|PTGS2|VEGFA	-2.27317
GO Biological Processes	GO:0031279	regulation of cyclase activity	3	6.25	MAPK14|MAPK3|MAPK8	-2.25855
GO Biological Processes	GO:0021766	hippocampus development	3	6.25	CASP3|CDK6|HDAC1	-2.25855
GO Biological Processes	GO:0014068	positive regulation of phosphatidylinositol 3-kinase signaling	3	6.25	SRC|TNF|SIRT1	-2.25855
GO Biological Processes	GO:0030336	negative regulation of cell migration	5	10.4167	AKT1|HDAC1|PPARG|STAT3|TNF	-2.25409
GO Biological Processes	GO:0014032	neural crest cell development	3	6.25	HIF1A|MAPK1|MAPK3	-2.22823
GO Biological Processes	GO:0006446	regulation of translational initiation	3	6.25	MTOR|RPS6KB1|TNF	-2.22823
GO Biological Processes	GO:1901888	regulation of cell junction assembly	4	8.33333	ABL1|SRC|TNF|VEGFA	-2.22062
GO Biological Processes	GO:0050878	regulation of body fluid levels	5	10.4167	CCND1|MAPK14|HIF1A|SRC|VEGFA	-2.21837
GO Biological Processes	GO:2001021	negative regulation of response to DNA damage stimulus	3	6.25	BCL2L1|MDM2|SIRT1	-2.21422
GO Biological Processes	GO:0048167	regulation of synaptic plasticity	4	8.33333	ABL1|HRAS|MAPK1|PTGS2	-2.20608
GO Biological Processes	GO:1903351	cellular response to dopamine	3	6.25	ABL1|MAPK1|MAPK3	-2.19984
GO Biological Processes	GO:1903350	response to dopamine	3	6.25	ABL1|MAPK1|MAPK3	-2.18677
GO Biological Processes	GO:0014910	regulation of smooth muscle cell migration	3	6.25	RPS6KB1|SRC|TERT	-2.18677
GO Biological Processes	GO:0050672	negative regulation of lymphocyte proliferation	3	6.25	CASP3|ERBB2|IL2	-2.18677
GO Biological Processes	GO:0032092	positive regulation of protein binding	3	6.25	ABL1|MMP9|TERT	-2.18677
GO Biological Processes	GO:2000146	negative regulation of cell motility	5	10.4167	AKT1|HDAC1|PPARG|STAT3|TNF	-2.18039
GO Biological Processes	GO:2000243	positive regulation of reproductive process	3	6.25	AR|SRC|VEGFA	-2.17443
GO Biological Processes	GO:0055007	cardiac muscle cell differentiation	3	6.25	CDK1|MTOR|VEGFA	-2.17443
GO Biological Processes	GO:0032945	negative regulation of mononuclear cell proliferation	3	6.25	CASP3|ERBB2|IL2	-2.17443
GO Biological Processes	GO:2000106	regulation of leukocyte apoptotic process	3	6.25	HIF1A|IL2|SIRT1	-2.17443
GO Biological Processes	GO:2000134	negative regulation of G1/S transition of mitotic cell cycle	3	6.25	CCND1|CDK2|MDM2	-2.16116
GO Biological Processes	GO:0048864	stem cell development	3	6.25	HIF1A|MAPK1|MAPK3	-2.16116
GO Biological Processes	GO:0034103	regulation of tissue remodeling	3	6.25	IL2|PPARG|SRC	-2.16116
GO Biological Processes	GO:0034502	protein localization to chromosome	3	6.25	CDK1|ESR1|TERT	-2.14751
GO Biological Processes	GO:0009791	post-embryonic development	3	6.25	ABL1|MTOR|VEGFA	-2.14751
GO Biological Processes	GO:0051271	negative regulation of cellular component movement	5	10.4167	AKT1|HDAC1|PPARG|STAT3|TNF	-2.14453
GO Biological Processes	GO:0031396	regulation of protein ubiquitination	4	8.33333	ABL1|AKT1|XIAP|HSP90AA1	-2.14453
GO Biological Processes	GO:0010631	epithelial cell migration	3	6.25	ABL1|AKT1|VEGFA	-2.12017
GO Biological Processes	GO:0010810	regulation of cell-substrate adhesion	4	8.33333	ABL1|CDK6|SRC|VEGFA	-2.10756
GO Biological Processes	GO:0070664	negative regulation of leukocyte proliferation	3	6.25	CASP3|ERBB2|IL2	-2.09296
GO Biological Processes	GO:0016570	histone modification	5	10.4167	CCNA2|CDK1|CDK2|HDAC1|SIRT1	-2.08178
GO Biological Processes	GO:0090132	epithelium migration	3	6.25	ABL1|AKT1|VEGFA	-2.08069
GO Biological Processes	GO:0071897	DNA biosynthetic process	3	6.25	HSP90AA1|TERT|SIRT1	-2.08069
GO Biological Processes	GO:0022412	cellular process involved in reproduction in multicellular organism	5	10.4167	AKT1|BCL2L1|MTOR|RPS6KB1|SRC	-2.07356
GO Biological Processes	GO:0014033	neural crest cell differentiation	3	6.25	HIF1A|MAPK1|MAPK3	-2.06856
GO Biological Processes	GO:0098586	cellular response to virus	3	6.25	MAPK14|HIF1A|HSP90AA1	-2.06856
GO Biological Processes	GO:0097659	nucleic acid-templated transcription	5	10.4167	PARP1|PPARG|MAPK3|STAT3|TERT	-2.06051
GO Biological Processes	GO:0002690	positive regulation of leukocyte chemotaxis	3	6.25	MAPK1|MAPK3|VEGFA	-2.05767
GO Biological Processes	GO:1904035	regulation of epithelial cell apoptotic process	3	6.25	ABL1|TERT|TNF	-2.05767
GO Biological Processes	GO:0042303	molting cycle	3	6.25	EGFR|HDAC1|PTGS2	-2.05767
GO Biological Processes	GO:0042633	hair cycle	3	6.25	EGFR|HDAC1|PTGS2	-2.05767
GO Biological Processes	GO:0014020	primary neural tube formation	3	6.25	ABL1|CASP3|HIF1A	-2.0453
GO Biological Processes	GO:0043502	regulation of muscle adaptation	3	6.25	PARP1|PPARG|RPS6KB1	-2.0453
GO Biological Processes	GO:0034764	positive regulation of transmembrane transport	4	8.33333	ABL1|AKT1|MAPK14|TERT	-2.04232
GO Biological Processes	GO:0046330	positive regulation of JNK cascade	3	6.25	XIAP|HRAS|TNF	-2.03361
GO Biological Processes	GO:0032091	negative regulation of protein binding	3	6.25	AKT1|MAPK3|MAPK8	-2.03361
GO Biological Processes	GO:1902807	negative regulation of cell cycle G1/S phase transition	3	6.25	CCND1|CDK2|MDM2	-2.02367
GO Biological Processes	GO:0071868	cellular response to monoamine stimulus	3	6.25	ABL1|MAPK1|MAPK3	-2.02367
GO Biological Processes	GO:0071870	cellular response to catecholamine stimulus	3	6.25	ABL1|MAPK1|MAPK3	-2.02367
GO Biological Processes	GO:0040013	negative regulation of locomotion	5	10.4167	AKT1|HDAC1|PPARG|STAT3|TNF	-2.02367
GO Biological Processes	GO:0043279	response to alkaloid	3	6.25	BCL2L1|CASP3|CCNA2	-2.02367
GO Biological Processes	GO:0008593	regulation of Notch signaling pathway	3	6.25	AKT1|SRC|STAT3	-2.02367
GO Biological Processes	GO:0032774	RNA biosynthetic process	5	10.4167	PARP1|PPARG|MAPK3|STAT3|TERT	-2.02103
GO Biological Processes	GO:0045732	positive regulation of protein catabolic process	4	8.33333	AKT1|HSP90AA1|MDM2|TNF	-2.01226
GO Biological Processes	GO:0090130	tissue migration	3	6.25	ABL1|AKT1|VEGFA	-2.01224
GO Biological Processes	GO:0006006	glucose metabolic process	3	6.25	AKT1|MAPK14|TNF	-2.00043
GO Biological Processes	GO:0030512	negative regulation of transforming growth factor beta receptor signaling pathway	3	6.25	HDAC1|PPARG|SIRT1	-2.00043

## Sheet: CC
Supplementary Table 3. Results of GO-BP/CC/MF and KEGG enrichment analyses of Cluster 1
GO-CC analysis
Category	GO	Description	Gene Count	Gene Ratio	Gene	Log10(adj. P-value)
GO Cellular Components	GO:0000307	cyclin-dependent protein kinase holoenzyme complex	8	16.6667	CCND1|CCNA2|CCNB1|CCNE1|CDK1|CDK2|CDK4|CDK6	-10.7346
GO Cellular Components	GO:1902554	serine/threonine protein kinase complex	8	16.6667	CCND1|CCNA2|CCNB1|CCNE1|CDK1|CDK2|CDK4|CDK6	-8.23961
GO Cellular Components	GO:0005667	transcription regulator complex	12	25	PARP1|CCND1|CDK2|CDK4|ESR1|HDAC1|HIF1A|JUN|MDM2|PPARG|STAT1|STAT3	-8.059
GO Cellular Components	GO:1902911	protein kinase complex	8	16.6667	CCND1|CCNA2|CCNB1|CCNE1|CDK1|CDK2|CDK4|CDK6	-8.04467
GO Cellular Components	GO:0061695	transferase complex, transferring phosphorus-containing groups	9	18.75	CCND1|CCNA2|CCNB1|CCNE1|CDK1|CDK2|CDK4|CDK6|TERT	-6.78449
GO Cellular Components	GO:0005635	nuclear envelope	10	20.8333	ABL1|PARP1|CCND1|BCL2L1|CDK4|EGFR|MTOR|MAPK3|PTGS2|SIRT1	-5.89279
GO Cellular Components	GO:0045121	membrane raft	8	16.6667	CASP3|CASP8|EGFR|MAPK1|MAPK3|PTGS2|SRC|TNF	-4.96114
GO Cellular Components	GO:0098857	membrane microdomain	8	16.6667	CASP3|CASP8|EGFR|MAPK1|MAPK3|PTGS2|SRC|TNF	-4.96114
GO Cellular Components	GO:0031968	organelle outer membrane	7	14.5833	BCL2L1|CASP8|MTOR|MCL1|PGR|PTGS2|RPS6KB1	-4.77531
GO Cellular Components	GO:0019867	outer membrane	7	14.5833	BCL2L1|CASP8|MTOR|MCL1|PGR|PTGS2|RPS6KB1	-4.77531
GO Cellular Components	GO:0031965	nuclear membrane	7	14.5833	ABL1|CCND1|BCL2L1|CDK4|EGFR|PTGS2|SIRT1	-4.04821
GO Cellular Components	GO:0005741	mitochondrial outer membrane	6	12.5	BCL2L1|CASP8|MTOR|MCL1|PGR|RPS6KB1	-3.84526
GO Cellular Components	GO:0005819	spindle	7	14.5833	AKT1|XIAP|CCNB1|CDK1|MAPK14|NR3C1|MAPK1	-3.1562
GO Cellular Components	GO:0017053	transcription repressor complex	4	8.33333	CCND1|HDAC1|JUN|MDM2	-3.03551
GO Cellular Components	GO:0005901	caveola	4	8.33333	MAPK1|MAPK3|PTGS2|SRC	-2.93392
GO Cellular Components	GO:0031983	vesicle lumen	6	12.5	ALB|MAPK14|EGFR|HSP90AA1|MAPK1|VEGFA	-2.80467
GO Cellular Components	GO:0048471	perinuclear region of cytoplasm	8	16.6667	ABL1|EGFR|ERBB2|HRAS|HSP90AA1|RPS6KB1|SRC|STAT1	-2.72395
GO Cellular Components	GO:0044853	plasma membrane raft	4	8.33333	MAPK1|MAPK3|PTGS2|SRC	-2.46278
GO Cellular Components	GO:0090575	RNA polymerase II transcription regulator complex	5	10.4167	HIF1A|JUN|PPARG|STAT1|STAT3	-2.37667
GO Cellular Components	GO:1904813	ficolin-1-rich granule lumen	4	8.33333	MAPK14|HSP90AA1|MMP9|MAPK1	-2.35063
GO Cellular Components	GO:0005770	late endosome	5	10.4167	EGFR|MAPK1|MAPK3|MAP2K1|SRC	-2.07012

## Sheet: MF
Supplementary Table 3. Results of GO-BP/CC/MF and KEGG enrichment analyses of Cluster 1
GO-MF analysis
Category	GO	Description	Gene Count	Gene Ratio	Gene	Log10(adj. P-value)
GO Molecular Functions	GO:0019900	kinase binding	19	39.5833	ABL1|PARP1|AKT1|XIAP|CCND1|BCL2L1|CCNA2|CCNB1|CCNE1|MAPK14|EGFR|ESR1|NR3C1|HIF1A|HSP90AA1|MAPK8|SRC|STAT3|SIRT1	-13.9771
GO Molecular Functions	GO:0019901	protein kinase binding	18	37.5	ABL1|PARP1|AKT1|XIAP|CCND1|BCL2L1|CCNA2|CCNB1|CCNE1|MAPK14|ESR1|NR3C1|HIF1A|HSP90AA1|MAPK8|SRC|STAT3|SIRT1	-13.9771
GO Molecular Functions	GO:0004712	protein serine/threonine/tyrosine kinase activity	16	33.3333	ABL1|AKT1|CDK1|CDK2|CDK4|CDK6|MAPK14|EGFR|ERBB2|MTOR|MAPK1|MAPK3|MAPK8|MAP2K1|RPS6KB1|SRC	-13.9771
GO Molecular Functions	GO:0004672	protein kinase activity	17	35.4167	ABL1|AKT1|CCND1|CDK1|CDK2|CDK4|CDK6|MAPK14|EGFR|ERBB2|MTOR|MAPK1|MAPK3|MAPK8|MAP2K1|RPS6KB1|SRC	-13.9771
GO Molecular Functions	GO:0016301	kinase activity	18	37.5	ABL1|AKT1|CCND1|CCNE1|CDK1|CDK2|CDK4|CDK6|MAPK14|EGFR|ERBB2|MTOR|MAPK1|MAPK3|MAPK8|MAP2K1|RPS6KB1|SRC	-13.6337
GO Molecular Functions	GO:0016773	phosphotransferase activity, alcohol group as acceptor	17	35.4167	ABL1|AKT1|CCND1|CDK1|CDK2|CDK4|CDK6|MAPK14|EGFR|ERBB2|MTOR|MAPK1|MAPK3|MAPK8|MAP2K1|RPS6KB1|SRC	-12.9036
GO Molecular Functions	GO:0008134	transcription factor binding	15	31.25	PARP1|AR|MAPK14|ESR1|MTOR|HDAC1|HIF1A|JUN|PGR|PPARG|SRC|STAT1|STAT3|TERT|SIRT1	-11.0394
GO Molecular Functions	GO:0004674	protein serine/threonine kinase activity	13	27.0833	AKT1|CDK1|CDK2|CDK4|CDK6|MAPK14|EGFR|MTOR|MAPK1|MAPK3|MAPK8|MAP2K1|RPS6KB1	-10.2432
GO Molecular Functions	GO:0019904	protein domain specific binding	15	31.25	ABL1|AR|BCL2L1|CASP8|CCNA2|CDK2|HDAC1|HIF1A|HSP90AA1|MCL1|MDM2|PPARG|RPS6KB1|SRC|SIRT1	-10.2432
GO Molecular Functions	GO:0061629	RNA polymerase II-specific DNA-binding transcription factor binding	12	25	PARP1|AR|MAPK14|ESR1|HDAC1|HIF1A|JUN|PPARG|SRC|STAT1|STAT3|SIRT1	-9.97645
GO Molecular Functions	GO:0106310	protein serine kinase activity	12	25	AKT1|CDK1|CDK2|CDK4|CDK6|MAPK14|MTOR|MAPK1|MAPK3|MAPK8|MAP2K1|RPS6KB1	-9.82994
GO Molecular Functions	GO:0140297	DNA-binding transcription factor binding	12	25	PARP1|AR|MAPK14|ESR1|HDAC1|HIF1A|JUN|PPARG|SRC|STAT1|STAT3|SIRT1	-8.55813
GO Molecular Functions	GO:0001221	transcription coregulator binding	8	16.6667	AR|ESR1|HDAC1|HIF1A|PGR|PPARG|STAT1|TERT	-8.55813
GO Molecular Functions	GO:0019902	phosphatase binding	9	18.75	MAPK14|EGFR|ERBB2|MAPK1|MAPK3|MAPK8|RPS6KB1|STAT1|STAT3	-8.16116
GO Molecular Functions	GO:0001223	transcription coactivator binding	6	12.5	AR|ESR1|HIF1A|PGR|STAT1|TERT	-7.85796
GO Molecular Functions	GO:0016538	cyclin-dependent protein serine/threonine kinase regulator activity	6	12.5	CCND1|CASP3|CCNA2|CCNB1|CCNE1|CDK4	-7.27418
GO Molecular Functions	GO:0030235	nitric-oxide synthase regulator activity	4	8.33333	AKT1|EGFR|ESR1|HSP90AA1	-7.25339
GO Molecular Functions	GO:0004879	nuclear receptor activity	6	12.5	AR|ESR1|NR3C1|PGR|PPARG|STAT3	-7.24224
GO Molecular Functions	GO:0098531	ligand-activated transcription factor activity	6	12.5	AR|ESR1|NR3C1|PGR|PPARG|STAT3	-7.24224
GO Molecular Functions	GO:0008022	protein C-terminus binding	8	16.6667	ABL1|ERBB2|HRAS|PPARG|MAP2K1|SRC|TERT|SIRT1	-7.01239
GO Molecular Functions	GO:0016922	nuclear receptor binding	7	14.5833	PARP1|ESR1|HIF1A|PPARG|SRC|STAT1|SIRT1	-6.26345
GO Molecular Functions	GO:0008353	RNA polymerase II CTD heptapeptide repeat kinase activity	4	8.33333	CDK1|CDK4|CDK6|MAPK1	-6.21736
GO Molecular Functions	GO:0019903	protein phosphatase binding	7	14.5833	MAPK14|EGFR|ERBB2|MAPK8|RPS6KB1|STAT1|STAT3	-6.11277
GO Molecular Functions	GO:0019207	kinase regulator activity	8	16.6667	CCND1|CASP3|CCNA2|CCNB1|CCNE1|CDK4|IL2|MAP2K1	-6.08632
GO Molecular Functions	GO:0004707	MAP kinase activity	4	8.33333	MAPK14|MAPK1|MAPK3|MAPK8	-5.83387
GO Molecular Functions	GO:0004708	MAP kinase kinase activity	4	8.33333	MAPK14|MAPK1|MAPK3|MAP2K1	-5.50184
GO Molecular Functions	GO:0003682	chromatin binding	10	20.8333	AR|CDK1|EGFR|ESR1|HDAC1|JUN|PPARG|STAT1|STAT3|SIRT1	-5.37252
GO Molecular Functions	GO:0044389	ubiquitin-like protein ligase binding	8	16.6667	CASP8|CCNB1|EGFR|HIF1A|HSP90AA1|JUN|MDM2|STAT1	-5.2135
GO Molecular Functions	GO:0019887	protein kinase regulator activity	7	14.5833	CCND1|CASP3|CCNA2|CCNB1|CCNE1|CDK4|MAP2K1	-5.13495
GO Molecular Functions	GO:0042826	histone deacetylase binding	6	12.5	PARP1|CCND1|HDAC1|HIF1A|HSP90AA1|MAPK8	-5.09529
GO Molecular Functions	GO:0004693	cyclin-dependent protein serine/threonine kinase activity	4	8.33333	CDK1|CDK2|CDK4|CDK6	-4.70762
GO Molecular Functions	GO:0097472	cyclin-dependent protein kinase activity	4	8.33333	CDK1|CDK2|CDK4|CDK6	-4.70762
GO Molecular Functions	GO:0051117	ATPase binding	5	10.4167	AR|EGFR|ESR1|PGR|SRC	-4.52425
GO Molecular Functions	GO:0030332	cyclin binding	4	8.33333	CDK1|CDK2|CDK4|CDK6	-4.44587
GO Molecular Functions	GO:0051219	phosphoprotein binding	5	10.4167	ABL1|MTOR|MAPK1|MAPK3|SRC	-4.39581
GO Molecular Functions	GO:0047485	protein N-terminus binding	5	10.4167	PARP1|HDAC1|MDM2|MAP2K1|TERT	-4.02502
GO Molecular Functions	GO:0032813	tumor necrosis factor receptor superfamily binding	4	8.33333	CASP3|CASP8|STAT1|TNF	-3.8304
GO Molecular Functions	GO:0042803	protein homodimerization activity	9	18.75	AKT1|BCL2L1|HSP90AA1|MCL1|PTGS2|STAT1|STAT3|TERT|VEGFA	-3.82956
GO Molecular Functions	GO:0140296	general transcription initiation factor binding	4	8.33333	AR|ESR1|MTOR|JUN	-3.74833
GO Molecular Functions	GO:0004713	protein tyrosine kinase activity	5	10.4167	ABL1|EGFR|ERBB2|MAP2K1|SRC	-3.51533
GO Molecular Functions	GO:0002039	p53 binding	4	8.33333	HDAC1|HIF1A|MDM2|SIRT1	-3.3519
GO Molecular Functions	GO:0097110	scaffold protein binding	4	8.33333	CASP8|HSP90AA1|MAP2K1|SRC	-3.33613
GO Molecular Functions	GO:0005126	cytokine receptor binding	6	12.5	CASP3|CASP8|IL2|STAT1|TNF|VEGFA	-3.29379
GO Molecular Functions	GO:0003707	nuclear steroid receptor activity	3	6.25	ESR1|NR3C1|PGR	-3.09656
GO Molecular Functions	GO:0031625	ubiquitin protein ligase binding	6	12.5	CASP8|EGFR|HIF1A|HSP90AA1|JUN|MDM2	-3.09656
GO Molecular Functions	GO:0070412	R-SMAD binding	3	6.25	PARP1|JUN|PPARG	-3.09656
GO Molecular Functions	GO:0001228	DNA-binding transcription activator activity, RNA polymerase II-specific	7	14.5833	AR|ESR1|NR3C1|HIF1A|JUN|PGR|STAT3	-3.08238
GO Molecular Functions	GO:0001216	DNA-binding transcription activator activity	7	14.5833	AR|ESR1|NR3C1|HIF1A|JUN|PGR|STAT3	-3.06721
GO Molecular Functions	GO:0051019	mitogen-activated protein kinase binding	3	6.25	ABL1|MAPK14|SIRT1	-2.97449
GO Molecular Functions	GO:0005164	tumor necrosis factor receptor binding	3	6.25	CASP8|STAT1|TNF	-2.7986
GO Molecular Functions	GO:0005496	steroid binding	4	8.33333	AR|ESR1|NR3C1|PGR	-2.72822
GO Molecular Functions	GO:0030331	nuclear estrogen receptor binding	3	6.25	PARP1|ESR1|SRC	-2.51161
GO Molecular Functions	GO:0008289	lipid binding	8	16.6667	AKT1|ALB|AR|ESR1|NR3C1|IL2|PGR|PPARG	-2.51161
GO Molecular Functions	GO:0001046	core promoter sequence-specific DNA binding	3	6.25	NR3C1|HDAC1|STAT1	-2.43015
GO Molecular Functions	GO:0001784	phosphotyrosine residue binding	3	6.25	ABL1|MAPK1|MAPK3	-2.38483
GO Molecular Functions	GO:0001222	transcription corepressor binding	3	6.25	ESR1|HDAC1|STAT1	-2.38483
GO Molecular Functions	GO:0070888	E-box binding	3	6.25	HDAC1|HIF1A|PPARG	-2.25158
GO Molecular Functions	GO:0045309	protein phosphorylated amino acid binding	3	6.25	ABL1|MAPK1|MAPK3	-2.10854

## Sheet: KEGG
Supplementary Table 3. Results of GO-BP/CC/MF and KEGG enrichment analyses of Cluster 1
KEGG pathway analysis
Category	GO	Description	Gene Count	Gene Ratio	Gene	Log10(adj. P-value)
KEGG Pathway	hsa05200	Pathways in cancer	37	77.0833	ABL1|AKT1|XIAP|AR|CCND1|BCL2L1|CASP3|CASP8|CCNA2|CCNE1|CDK2|CDK4|CDK6|EGFR|ERBB2|ESR1|MTOR|HDAC1|HIF1A|HRAS|HSP90AA1|IL2|JUN|MDM2|MMP2|MMP9|PPARG|MAPK1|MAPK3|MAPK8|MAP2K1|PTGS2|RPS6KB1|STAT1|STAT3|TERT|VEGFA	-52.6625
KEGG Pathway	hsa01522	Endocrine resistance	19	39.5833	AKT1|CCND1|CDK4|MAPK14|EGFR|ERBB2|ESR1|MTOR|HRAS|JUN|MDM2|MMP2|MMP9|MAPK1|MAPK3|MAPK8|MAP2K1|RPS6KB1|SRC	-32.8254
KEGG Pathway	hsa05205	Proteoglycans in cancer	21	43.75	AKT1|CCND1|CASP3|MAPK14|EGFR|ERBB2|ESR1|MTOR|HIF1A|HRAS|MDM2|MMP2|MMP9|MAPK1|MAPK3|MAP2K1|RPS6KB1|SRC|STAT3|TNF|VEGFA	-30.6481
KEGG Pathway	hsa05165	Human papillomavirus infection	23	47.9167	AKT1|CCND1|CASP3|CASP8|CCNA2|CCNE1|CDK2|CDK4|CDK6|EGFR|MTOR|HDAC1|HRAS|MDM2|MAPK1|MAPK3|MAP2K1|PTGS2|RPS6KB1|STAT1|TERT|TNF|VEGFA	-30.0985
KEGG Pathway	hsa05167	Kaposi sarcoma-associated herpesvirus infection	20	41.6667	AKT1|CCND1|CASP3|CASP8|CDK4|CDK6|MAPK14|MTOR|HIF1A|HRAS|JUN|MAPK1|MAPK3|MAPK8|MAP2K1|PTGS2|SRC|STAT1|STAT3|VEGFA	-29.2844
KEGG Pathway	hsa05212	Pancreatic cancer	16	33.3333	AKT1|CCND1|BCL2L1|CDK4|CDK6|EGFR|ERBB2|MTOR|MAPK1|MAPK3|MAPK8|MAP2K1|RPS6KB1|STAT1|STAT3|VEGFA	-28.2347
KEGG Pathway	hsa05163	Human cytomegalovirus infection	20	41.6667	AKT1|CCND1|CASP3|CASP8|CDK4|CDK6|MAPK14|EGFR|MTOR|HRAS|MDM2|MAPK1|MAPK3|MAP2K1|PTGS2|RPS6KB1|SRC|STAT3|TNF|VEGFA	-28.0923
KEGG Pathway	hsa05161	Hepatitis B	18	37.5	AKT1|CASP3|CASP8|CCNA2|CCNE1|CDK2|MAPK14|HRAS|JUN|MMP9|MAPK1|MAPK3|MAPK8|MAP2K1|SRC|STAT1|STAT3|TNF	-26.8511
KEGG Pathway	hsa05219	Bladder cancer	13	27.0833	CCND1|CDK4|EGFR|ERBB2|HRAS|MDM2|MMP2|MMP9|MAPK1|MAPK3|MAP2K1|SRC|VEGFA	-25.3869
KEGG Pathway	hsa05206	MicroRNAs in cancer	20	41.6667	ABL1|CCND1|CASP3|CCNE1|CDK6|EGFR|ERBB2|MTOR|HDAC1|HRAS|MCL1|MDM2|MMP9|MAPK1|MAPK3|MAP2K1|PTGS2|STAT3|VEGFA|SIRT1	-25.3869
KEGG Pathway	hsa04218	Cellular senescence	17	35.4167	AKT1|CCND1|CCNA2|CCNB1|CCNE1|CDK1|CDK2|CDK4|CDK6|MAPK14|MTOR|HRAS|MDM2|MAPK1|MAPK3|MAP2K1|SIRT1	-25.2005
KEGG Pathway	hsa05207	Chemical carcinogenesis - receptor activation	18	37.5	AKT1|XIAP|AR|CCND1|EGFR|ESR1|MTOR|HRAS|HSP90AA1|JUN|PGR|MAPK1|MAPK3|MAP2K1|RPS6KB1|SRC|STAT3|VEGFA	-24.8416
KEGG Pathway	hsa05215	Prostate cancer	15	31.25	AKT1|AR|CCND1|CCNE1|CDK2|EGFR|ERBB2|MTOR|HRAS|HSP90AA1|MDM2|MMP9|MAPK1|MAPK3|MAP2K1	-24.4648
KEGG Pathway	hsa04151	PI3K-Akt signaling pathway	20	41.6667	AKT1|CCND1|BCL2L1|CCNE1|CDK2|CDK4|CDK6|EGFR|ERBB2|MTOR|HRAS|HSP90AA1|IL2|MCL1|MDM2|MAPK1|MAPK3|MAP2K1|RPS6KB1|VEGFA	-24.3665
KEGG Pathway	hsa04933	AGE-RAGE signaling pathway in diabetic complications	15	31.25	AKT1|CCND1|CASP3|CDK4|MAPK14|HRAS|JUN|MMP2|MAPK1|MAPK3|MAPK8|STAT1|STAT3|TNF|VEGFA	-24.3142
KEGG Pathway	hsa05169	Epstein-Barr virus infection	17	35.4167	AKT1|CCND1|CASP3|CASP8|CCNA2|CCNE1|CDK2|CDK4|CDK6|MAPK14|HDAC1|JUN|MDM2|MAPK8|STAT1|STAT3|TNF	-23.3828
KEGG Pathway	hsa05203	Viral carcinogenesis	17	35.4167	CCND1|CASP3|CASP8|CCNA2|CCNE1|CDK1|CDK2|CDK4|CDK6|HDAC1|HRAS|JUN|MDM2|MAPK1|MAPK3|SRC|STAT3	-23.3342
KEGG Pathway	hsa05166	Human T-cell leukemia virus 1 infection	17	35.4167	AKT1|XIAP|CCND1|BCL2L1|CCNA2|CCNE1|CDK2|CDK4|HRAS|IL2|JUN|MAPK1|MAPK3|MAPK8|MAP2K1|TERT|TNF	-22.7176
KEGG Pathway	hsa04625	C-type lectin receptor signaling pathway	14	29.1667	AKT1|CASP8|MAPK14|HRAS|IL2|JUN|MDM2|MAPK1|MAPK3|MAPK8|PTGS2|SRC|STAT1|TNF	-21.975
KEGG Pathway	hsa05224	Breast cancer	15	31.25	AKT1|CCND1|CDK4|CDK6|EGFR|ERBB2|ESR1|MTOR|HRAS|JUN|PGR|MAPK1|MAPK3|MAP2K1|RPS6KB1	-21.7915
KEGG Pathway	hsa01521	EGFR tyrosine kinase inhibitor resistance	13	27.0833	AKT1|BCL2L1|EGFR|ERBB2|MTOR|HRAS|MAPK1|MAPK3|MAP2K1|RPS6KB1|SRC|STAT3|VEGFA	-21.5515
KEGG Pathway	hsa05160	Hepatitis C	15	31.25	AKT1|CCND1|CASP3|CASP8|CDK2|CDK4|CDK6|EGFR|HRAS|MAPK1|MAPK3|MAP2K1|STAT1|STAT3|TNF	-21.3875
KEGG Pathway	hsa05170	Human immunodeficiency virus 1 infection	16	33.3333	AKT1|BCL2L1|CASP3|CASP8|CCNB1|CDK1|MAPK14|MTOR|HRAS|JUN|MAPK1|MAPK3|MAPK8|MAP2K1|RPS6KB1|TNF	-21.2633
KEGG Pathway	hsa04012	ErbB signaling pathway	13	27.0833	ABL1|AKT1|EGFR|ERBB2|MTOR|HRAS|JUN|MAPK1|MAPK3|MAPK8|MAP2K1|RPS6KB1|SRC	-21.183
KEGG Pathway	hsa05417	Lipid and atherosclerosis	16	33.3333	AKT1|BCL2L1|CASP3|CASP8|MAPK14|HRAS|HSP90AA1|JUN|MMP9|PPARG|MAPK1|MAPK3|MAPK8|SRC|STAT3|TNF	-21.183
KEGG Pathway	hsa05235	PD-L1 expression and PD-1 checkpoint pathway in cancer	13	27.0833	AKT1|MAPK14|EGFR|MTOR|HIF1A|HRAS|JUN|MAPK1|MAPK3|MAP2K1|RPS6KB1|STAT1|STAT3	-20.9224
KEGG Pathway	hsa04068	FoxO signaling pathway	14	29.1667	AKT1|CCND1|CCNB1|CDK2|MAPK14|EGFR|HRAS|MDM2|MAPK1|MAPK3|MAPK8|MAP2K1|STAT3|SIRT1	-20.6517
KEGG Pathway	hsa04210	Apoptosis	14	29.1667	PARP1|AKT1|XIAP|BCL2L1|CASP3|CASP8|HRAS|JUN|MCL1|MAPK1|MAPK3|MAPK8|MAP2K1|TNF	-20.4301
KEGG Pathway	hsa05162	Measles	14	29.1667	AKT1|CCND1|BCL2L1|CASP3|CASP8|CCNE1|CDK2|CDK4|CDK6|IL2|JUN|MAPK8|STAT1|STAT3	-20.3074
KEGG Pathway	hsa04917	Prolactin signaling pathway	12	25	AKT1|CCND1|MAPK14|ESR1|HRAS|MAPK1|MAPK3|MAPK8|MAP2K1|SRC|STAT1|STAT3	-20.1743
KEGG Pathway	hsa05220	Chronic myeloid leukemia	12	25	ABL1|AKT1|CCND1|BCL2L1|CDK4|CDK6|HDAC1|HRAS|MDM2|MAPK1|MAPK3|MAP2K1	-19.7267
KEGG Pathway	hsa04919	Thyroid hormone signaling pathway	13	27.0833	AKT1|CCND1|ESR1|MTOR|HDAC1|HIF1A|HRAS|MDM2|MAPK1|MAPK3|MAP2K1|SRC|STAT1	-19.1838
KEGG Pathway	hsa05210	Colorectal cancer	12	25	AKT1|CCND1|CASP3|EGFR|MTOR|HRAS|JUN|MAPK1|MAPK3|MAPK8|MAP2K1|RPS6KB1	-19.0659
KEGG Pathway	hsa04926	Relaxin signaling pathway	13	27.0833	AKT1|MAPK14|EGFR|HRAS|JUN|MMP2|MMP9|MAPK1|MAPK3|MAPK8|MAP2K1|SRC|VEGFA	-18.8338
KEGG Pathway	hsa04915	Estrogen signaling pathway	13	27.0833	AKT1|EGFR|ESR1|HRAS|HSP90AA1|JUN|MMP2|MMP9|PGR|MAPK1|MAPK3|MAP2K1|SRC	-18.4516
KEGG Pathway	hsa04914	Progesterone-mediated oocyte maturation	12	25	AKT1|CCNA2|CCNB1|CDK1|CDK2|MAPK14|HSP90AA1|PGR|MAPK1|MAPK3|MAPK8|MAP2K1	-18.1651
KEGG Pathway	hsa05226	Gastric cancer	13	27.0833	AKT1|CCND1|CCNE1|CDK2|EGFR|ERBB2|MTOR|HRAS|MAPK1|MAPK3|MAP2K1|RPS6KB1|TERT	-18.0286
KEGG Pathway	hsa05223	Non-small cell lung cancer	11	22.9167	AKT1|CCND1|CDK4|CDK6|EGFR|ERBB2|HRAS|MAPK1|MAPK3|MAP2K1|STAT3	-17.914
KEGG Pathway	hsa04115	p53 signaling pathway	11	22.9167	CCND1|BCL2L1|CASP3|CASP8|CCNB1|CCNE1|CDK1|CDK2|CDK4|CDK6|MDM2	-17.8548
KEGG Pathway	hsa05214	Glioma	11	22.9167	AKT1|CCND1|CDK4|CDK6|EGFR|MTOR|HRAS|MDM2|MAPK1|MAPK3|MAP2K1	-17.728
KEGG Pathway	hsa04668	TNF signaling pathway	12	25	AKT1|CASP3|CASP8|MAPK14|JUN|MMP9|MAPK1|MAPK3|MAPK8|MAP2K1|PTGS2|TNF	-17.7224
KEGG Pathway	hsa05145	Toxoplasmosis	12	25	AKT1|XIAP|BCL2L1|CASP3|CASP8|MAPK14|MAPK1|MAPK3|MAPK8|STAT1|STAT3|TNF	-17.7224
KEGG Pathway	hsa05225	Hepatocellular carcinoma	13	27.0833	AKT1|CCND1|BCL2L1|CDK4|CDK6|EGFR|MTOR|HRAS|MAPK1|MAPK3|MAP2K1|RPS6KB1|TERT	-17.3981
KEGG Pathway	hsa04657	IL-17 signaling pathway	11	22.9167	CASP3|CASP8|MAPK14|HSP90AA1|JUN|MMP9|MAPK1|MAPK3|MAPK8|PTGS2|TNF	-16.6296
KEGG Pathway	hsa05231	Choline metabolism in cancer	11	22.9167	AKT1|EGFR|MTOR|HIF1A|HRAS|JUN|MAPK1|MAPK3|MAPK8|MAP2K1|RPS6KB1	-16.4311
KEGG Pathway	hsa04510	Focal adhesion	13	27.0833	AKT1|XIAP|CCND1|EGFR|ERBB2|HRAS|JUN|MAPK1|MAPK3|MAPK8|MAP2K1|SRC|VEGFA	-16.3956
KEGG Pathway	hsa05221	Acute myeloid leukemia	10	20.8333	AKT1|CCND1|CCNA2|MTOR|HRAS|MAPK1|MAPK3|MAP2K1|RPS6KB1|STAT3	-16.1907
KEGG Pathway	hsa04660	T cell receptor signaling pathway	11	22.9167	AKT1|CDK4|MAPK14|HRAS|IL2|JUN|MAPK1|MAPK3|MAPK8|MAP2K1|TNF	-16.163
KEGG Pathway	hsa04659	Th17 cell differentiation	11	22.9167	MAPK14|MTOR|HIF1A|HSP90AA1|IL2|JUN|MAPK1|MAPK3|MAPK8|STAT1|STAT3	-15.9845
KEGG Pathway	hsa04066	HIF-1 signaling pathway	11	22.9167	AKT1|EGFR|ERBB2|MTOR|HIF1A|MAPK1|MAPK3|MAP2K1|RPS6KB1|STAT3|VEGFA	-15.9476
KEGG Pathway	hsa05218	Melanoma	10	20.8333	AKT1|CCND1|CDK4|CDK6|EGFR|HRAS|MDM2|MAPK1|MAPK3|MAP2K1	-15.8938
KEGG Pathway	hsa05208	Chemical carcinogenesis - reactive oxygen species	13	27.0833	ABL1|AKT1|MAPK14|EGFR|HIF1A|HRAS|JUN|MAPK1|MAPK3|MAPK8|MAP2K1|SRC|VEGFA	-15.8555
KEGG Pathway	hsa05131	Shigellosis	13	27.0833	AKT1|BCL2L1|MAPK14|EGFR|MTOR|JUN|MDM2|MAPK1|MAPK3|MAPK8|RPS6KB1|SRC|TNF	-15.2827
KEGG Pathway	hsa04110	Cell cycle	11	22.9167	ABL1|CCND1|CCNA2|CCNB1|CCNE1|CDK1|CDK2|CDK4|CDK6|HDAC1|MDM2	-15.2655
KEGG Pathway	hsa05222	Small cell lung cancer	10	20.8333	AKT1|XIAP|CCND1|BCL2L1|CASP3|CCNE1|CDK2|CDK4|CDK6|PTGS2	-14.8079
KEGG Pathway	hsa04912	GnRH signaling pathway	10	20.8333	MAPK14|EGFR|HRAS|JUN|MMP2|MAPK1|MAPK3|MAPK8|MAP2K1|SRC	-14.7668
KEGG Pathway	hsa04370	VEGF signaling pathway	9	18.75	AKT1|MAPK14|HRAS|MAPK1|MAPK3|MAP2K1|PTGS2|SRC|VEGFA	-14.6778
KEGG Pathway	hsa04010	MAPK signaling pathway	13	27.0833	AKT1|CASP3|MAPK14|EGFR|ERBB2|HRAS|JUN|MAPK1|MAPK3|MAPK8|MAP2K1|TNF|VEGFA	-14.3379
KEGG Pathway	hsa04620	Toll-like receptor signaling pathway	10	20.8333	AKT1|CASP8|MAPK14|JUN|MAPK1|MAPK3|MAPK8|MAP2K1|STAT1|TNF	-14.2857
KEGG Pathway	hsa05230	Central carbon metabolism in cancer	9	18.75	AKT1|EGFR|ERBB2|MTOR|HIF1A|HRAS|MAPK1|MAPK3|MAP2K1	-13.9917
KEGG Pathway	hsa01524	Platinum drug resistance	9	18.75	AKT1|XIAP|BCL2L1|CASP3|CASP8|ERBB2|MDM2|MAPK1|MAPK3	-13.8264
KEGG Pathway	hsa04935	Growth hormone synthesis, secretion and action	10	20.8333	AKT1|MAPK14|MTOR|HRAS|MAPK1|MAPK3|MAPK8|MAP2K1|STAT1|STAT3	-13.7044
KEGG Pathway	hsa05132	Salmonella infection	12	25	AKT1|CASP3|CASP8|MAPK14|HRAS|HSP90AA1|JUN|MAPK1|MAPK3|MAPK8|MAP2K1|TNF	-13.6522
KEGG Pathway	hsa04621	NOD-like receptor signaling pathway	11	22.9167	XIAP|BCL2L1|CASP8|MAPK14|HSP90AA1|JUN|MAPK1|MAPK3|MAPK8|STAT1|TNF	-13.496
KEGG Pathway	hsa04380	Osteoclast differentiation	10	20.8333	AKT1|MAPK14|JUN|PPARG|MAPK1|MAPK3|MAPK8|MAP2K1|STAT1|TNF	-13.4006
KEGG Pathway	hsa04114	Oocyte meiosis	10	20.8333	AR|CCNB1|CCNE1|CDK1|CDK2|MAPK14|PGR|MAPK1|MAPK3|MAP2K1	-13.3044
KEGG Pathway	hsa05135	Yersinia infection	10	20.8333	AKT1|MAPK14|IL2|JUN|MAPK1|MAPK3|MAPK8|MAP2K1|SRC|TNF	-13.1126
KEGG Pathway	hsa05418	Fluid shear stress and atherosclerosis	10	20.8333	AKT1|MAPK14|HSP90AA1|JUN|MMP2|MMP9|MAPK8|SRC|TNF|VEGFA	-13.0549
KEGG Pathway	hsa04140	Autophagy - animal	10	20.8333	AKT1|BCL2L1|MTOR|HIF1A|HRAS|MAPK1|MAPK3|MAPK8|MAP2K1|RPS6KB1	-12.9981
KEGG Pathway	hsa05213	Endometrial cancer	8	16.6667	AKT1|CCND1|EGFR|ERBB2|HRAS|MAPK1|MAPK3|MAP2K1	-12.7062
KEGG Pathway	hsa05142	Chagas disease	9	18.75	AKT1|CASP8|MAPK14|IL2|JUN|MAPK1|MAPK3|MAPK8|TNF	-12.5343
KEGG Pathway	hsa04630	JAK-STAT signaling pathway	10	20.8333	AKT1|CCND1|BCL2L1|EGFR|MTOR|HRAS|IL2|MCL1|STAT1|STAT3	-12.4054
KEGG Pathway	hsa05164	Influenza A	10	20.8333	AKT1|CASP3|CASP8|CDK4|CDK6|MAPK1|MAPK3|MAP2K1|STAT1|TNF	-12.1745
KEGG Pathway	hsa04664	Fc epsilon RI signaling pathway	8	16.6667	AKT1|MAPK14|HRAS|MAPK1|MAPK3|MAPK8|MAP2K1|TNF	-12.1493
KEGG Pathway	hsa05211	Renal cell carcinoma	8	16.6667	AKT1|HIF1A|HRAS|JUN|MAPK1|MAPK3|MAP2K1|VEGFA	-12.1021
KEGG Pathway	hsa05152	Tuberculosis	10	20.8333	AKT1|CASP3|CASP8|MAPK14|MAPK1|MAPK3|MAPK8|SRC|STAT1|TNF	-11.9677
KEGG Pathway	hsa04722	Neurotrophin signaling pathway	9	18.75	ABL1|AKT1|MAPK14|HRAS|JUN|MAPK1|MAPK3|MAPK8|MAP2K1	-11.9525
KEGG Pathway	hsa05130	Pathogenic Escherichia coli infection	10	20.8333	ABL1|CASP3|CASP8|MAPK14|JUN|MAPK1|MAPK3|MAPK8|SRC|TNF	-11.5859
KEGG Pathway	hsa04921	Oxytocin signaling pathway	9	18.75	CCND1|EGFR|HRAS|JUN|MAPK1|MAPK3|MAP2K1|PTGS2|SRC	-10.9424
KEGG Pathway	hsa04934	Cushing syndrome	9	18.75	CCND1|CCNE1|CDK2|CDK4|CDK6|EGFR|MAPK1|MAPK3|MAP2K1	-10.9224
KEGG Pathway	hsa04014	Ras signaling pathway	10	20.8333	ABL1|AKT1|BCL2L1|EGFR|HRAS|MAPK1|MAPK3|MAPK8|MAP2K1|VEGFA	-10.8994
KEGG Pathway	hsa05171	Coronavirus disease - COVID-19	10	20.8333	MAPK14|EGFR|IL2|JUN|MAPK1|MAPK3|MAPK8|STAT1|STAT3|TNF	-10.8994
KEGG Pathway	hsa05022	Pathways of neurodegeneration - multiple diseases	12	25	BCL2L1|CASP3|CASP8|MAPK14|MTOR|HRAS|MAPK1|MAPK3|MAPK8|MAP2K1|PTGS2|TNF	-10.4484
KEGG Pathway	hsa04071	Sphingolipid signaling pathway	8	16.6667	AKT1|MAPK14|HRAS|MAPK1|MAPK3|MAPK8|MAP2K1|TNF	-10.2048
KEGG Pathway	hsa05010	Alzheimer disease	11	22.9167	AKT1|CASP3|CASP8|MTOR|HRAS|MAPK1|MAPK3|MAPK8|MAP2K1|PTGS2|TNF	-10.1333
KEGG Pathway	hsa05216	Thyroid cancer	6	12.5	CCND1|HRAS|PPARG|MAPK1|MAPK3|MAP2K1	-9.97853
KEGG Pathway	hsa05133	Pertussis	7	14.5833	CASP3|MAPK14|JUN|MAPK1|MAPK3|MAPK8|TNF	-9.88646
KEGG Pathway	hsa05140	Leishmaniasis	7	14.5833	MAPK14|JUN|MAPK1|MAPK3|PTGS2|STAT1|TNF	-9.85055
KEGG Pathway	hsa04015	Rap1 signaling pathway	9	18.75	AKT1|MAPK14|EGFR|HRAS|MAPK1|MAPK3|MAP2K1|SRC|VEGFA	-9.78228
KEGG Pathway	hsa04910	Insulin signaling pathway	8	16.6667	AKT1|MTOR|HRAS|MAPK1|MAPK3|MAPK8|MAP2K1|RPS6KB1	-9.74059
KEGG Pathway	hsa04371	Apelin signaling pathway	8	16.6667	AKT1|CCND1|MTOR|HRAS|MAPK1|MAPK3|MAP2K1|RPS6KB1	-9.69474
KEGG Pathway	hsa04936	Alcoholic liver disease	8	16.6667	AKT1|CCND1|CASP3|CASP8|MAPK14|MAPK8|TNF|SIRT1	-9.62492
KEGG Pathway	hsa04540	Gap junction	7	14.5833	CDK1|EGFR|HRAS|MAPK1|MAPK3|MAP2K1|SRC	-9.45866
KEGG Pathway	hsa04932	Non-alcoholic fatty liver disease	8	16.6667	AKT1|CASP3|CASP8|MAPK14|JUN|PPARG|MAPK8|TNF	-9.33009
KEGG Pathway	hsa04658	Th1 and Th2 cell differentiation	7	14.5833	MAPK14|IL2|JUN|MAPK1|MAPK3|MAPK8|STAT1	-9.33009
KEGG Pathway	hsa04150	mTOR signaling pathway	8	16.6667	AKT1|MTOR|HRAS|MAPK1|MAPK3|MAP2K1|RPS6KB1|TNF	-9.31593
KEGG Pathway	hsa04217	Necroptosis	8	16.6667	PARP1|XIAP|CASP8|HSP90AA1|MAPK8|STAT1|STAT3|TNF	-9.25427
KEGG Pathway	hsa04613	Neutrophil extracellular trap formation	8	16.6667	AKT1|MAPK14|MTOR|HDAC1|MAPK1|MAPK3|MAP2K1|SRC	-8.64293
KEGG Pathway	hsa04213	Longevity regulating pathway - multiple species	6	12.5	AKT1|MTOR|HDAC1|HRAS|RPS6KB1|SIRT1	-8.63031
KEGG Pathway	hsa04062	Chemokine signaling pathway	8	16.6667	AKT1|HRAS|MAPK1|MAPK3|MAP2K1|SRC|STAT1|STAT3	-8.61567
KEGG Pathway	hsa04152	AMPK signaling pathway	7	14.5833	AKT1|CCND1|CCNA2|MTOR|PPARG|RPS6KB1|SIRT1	-8.53927
KEGG Pathway	hsa05120	Epithelial cell signaling in Helicobacter pylori infection	6	12.5	CASP3|MAPK14|EGFR|JUN|MAPK8|SRC	-8.31846
KEGG Pathway	hsa04215	Apoptosis - multiple species	5	10.4167	XIAP|BCL2L1|CASP3|CASP8|MAPK8	-8.27066
KEGG Pathway	hsa04137	Mitophagy - animal	6	12.5	BCL2L1|HIF1A|HRAS|JUN|MAPK8|SRC	-8.25179
KEGG Pathway	hsa04550	Signaling pathways regulating pluripotency of stem cells	7	14.5833	AKT1|MAPK14|HRAS|MAPK1|MAPK3|MAP2K1|STAT3	-8.0223
KEGG Pathway	hsa04072	Phospholipase D signaling pathway	7	14.5833	AKT1|EGFR|MTOR|HRAS|MAPK1|MAPK3|MAP2K1	-7.9223
KEGG Pathway	hsa04662	B cell receptor signaling pathway	6	12.5	AKT1|HRAS|JUN|MAPK1|MAPK3|MAP2K1	-7.91885
KEGG Pathway	hsa04211	Longevity regulating pathway	6	12.5	AKT1|MTOR|HRAS|PPARG|RPS6KB1|SIRT1	-7.70653
KEGG Pathway	hsa04930	Type II diabetes mellitus	5	10.4167	MTOR|MAPK1|MAPK3|MAPK8|TNF	-7.46952
KEGG Pathway	hsa04931	Insulin resistance	6	12.5	AKT1|MTOR|MAPK8|RPS6KB1|STAT3|TNF	-7.20676
KEGG Pathway	hsa04726	Serotonergic synapse	6	12.5	CASP3|HRAS|MAPK1|MAPK3|MAP2K1|PTGS2	-7.04688
KEGG Pathway	hsa05415	Diabetic cardiomyopathy	7	14.5833	PARP1|AKT1|MAPK14|MTOR|MMP2|MMP9|MAPK8	-6.99689
KEGG Pathway	hsa04929	GnRH secretion	5	10.4167	AKT1|HRAS|MAPK1|MAPK3|MAP2K1	-6.7492
KEGG Pathway	hsa04650	Natural killer cell mediated cytotoxicity	6	12.5	CASP3|HRAS|MAPK1|MAPK3|MAP2K1|TNF	-6.72257
KEGG Pathway	hsa05321	Inflammatory bowel disease	5	10.4167	IL2|JUN|STAT1|STAT3|TNF	-6.72257
KEGG Pathway	hsa04920	Adipocytokine signaling pathway	5	10.4167	AKT1|MTOR|MAPK8|STAT3|TNF	-6.59466
KEGG Pathway	hsa04520	Adherens junction	5	10.4167	EGFR|ERBB2|MAPK1|MAPK3|SRC	-6.53552
KEGG Pathway	hsa04530	Tight junction	6	12.5	CCND1|CDK4|ERBB2|JUN|MAPK8|SRC	-6.0797
KEGG Pathway	hsa04666	Fc gamma R-mediated phagocytosis	5	10.4167	AKT1|MAPK1|MAPK3|MAP2K1|RPS6KB1	-5.86169
KEGG Pathway	hsa05202	Transcriptional misregulation in cancer	6	12.5	BCL2L1|CCNA2|HDAC1|MDM2|MMP9|PPARG	-5.74852
KEGG Pathway	hsa04064	NF-kappa B signaling pathway	5	10.4167	PARP1|XIAP|BCL2L1|PTGS2|TNF	-5.71813
KEGG Pathway	hsa04725	Cholinergic synapse	5	10.4167	AKT1|HRAS|MAPK1|MAPK3|MAP2K1	-5.54269
KEGG Pathway	hsa05168	Herpes simplex virus 1 infection	8	16.6667	AKT1|BCL2L1|CASP3|CASP8|MTOR|SRC|STAT1|TNF	-5.53147
KEGG Pathway	hsa04810	Regulation of actin cytoskeleton	6	12.5	EGFR|HRAS|MAPK1|MAPK3|MAP2K1|SRC	-5.45439
KEGG Pathway	hsa04024	cAMP signaling pathway	6	12.5	AKT1|JUN|MAPK1|MAPK3|MAPK8|MAP2K1	-5.4234
KEGG Pathway	hsa04611	Platelet activation	5	10.4167	AKT1|MAPK14|MAPK1|MAPK3|SRC	-5.35716
KEGG Pathway	hsa04730	Long-term depression	4	8.33333	HRAS|MAPK1|MAPK3|MAP2K1	-5.15891
KEGG Pathway	hsa05416	Viral myocarditis	4	8.33333	ABL1|CCND1|CASP3|CASP8	-5.15891
KEGG Pathway	hsa04723	Retrograde endocannabinoid signaling	5	10.4167	MAPK14|MAPK1|MAPK3|MAPK8|PTGS2	-4.98973
KEGG Pathway	hsa04720	Long-term potentiation	4	8.33333	HRAS|MAPK1|MAPK3|MAP2K1	-4.97278
KEGG Pathway	hsa05020	Prion disease	6	12.5	CASP3|MAPK14|MAPK1|MAPK3|MAPK8|TNF	-4.91441
KEGG Pathway	hsa04622	RIG-I-like receptor signaling pathway	4	8.33333	CASP8|MAPK14|MAPK8|TNF	-4.90311
KEGG Pathway	hsa05016	Huntington disease	6	12.5	CASP3|CASP8|MTOR|HDAC1|PPARG|MAPK8	-4.63814
KEGG Pathway	hsa04360	Axon guidance	5	10.4167	ABL1|HRAS|MAPK1|MAPK3|SRC	-4.56913
KEGG Pathway	hsa05034	Alcoholism	5	10.4167	HDAC1|HRAS|MAPK1|MAPK3|MAP2K1	-4.51544
KEGG Pathway	hsa04350	TGF-beta signaling pathway	4	8.33333	MAPK1|MAPK3|RPS6KB1|TNF	-4.4063
KEGG Pathway	hsa04916	Melanogenesis	4	8.33333	HRAS|MAPK1|MAPK3|MAP2K1	-4.28628
KEGG Pathway	hsa04928	Parathyroid hormone synthesis, secretion and action	4	8.33333	EGFR|MAPK1|MAPK3|MAP2K1	-4.20678
KEGG Pathway	hsa04714	Thermogenesis	5	10.4167	MAPK14|MTOR|HRAS|PPARG|RPS6KB1	-4.07849
KEGG Pathway	hsa04261	Adrenergic signaling in cardiomyocytes	4	8.33333	AKT1|MAPK14|MAPK1|MAPK3	-3.62477
KEGG Pathway	hsa05134	Legionellosis	3	6.25	CASP3|CASP8|TNF	-3.59386
KEGG Pathway	hsa04022	cGMP-PKG signaling pathway	4	8.33333	AKT1|MAPK1|MAPK3|MAP2K1	-3.45122
KEGG Pathway	hsa05031	Amphetamine addiction	3	6.25	HDAC1|JUN|SIRT1	-3.35278
KEGG Pathway	hsa05014	Amyotrophic lateral sclerosis	5	10.4167	BCL2L1|CASP3|MAPK14|MTOR|TNF	-3.17684
KEGG Pathway	hsa05323	Rheumatoid arthritis	3	6.25	JUN|TNF|VEGFA	-2.97654
KEGG Pathway	hsa04750	Inflammatory mediator regulation of TRP channels	3	6.25	MAPK14|MAPK8|SRC	-2.91299
KEGG Pathway	hsa04144	Endocytosis	4	8.33333	EGFR|HRAS|MDM2|SRC	-2.79549
KEGG Pathway	hsa04670	Leukocyte transendothelial migration	3	6.25	MAPK14|MMP2|MMP9	-2.7277
KEGG Pathway	hsa04728	Dopaminergic synapse	3	6.25	AKT1|MAPK14|MAPK8	-2.54672
KEGG Pathway	hsa04270	Vascular smooth muscle contraction	3	6.25	MAPK1|MAPK3|MAP2K1	-2.53085
KEGG Pathway	hsa05017	Spinocerebellar ataxia	3	6.25	AKT1|MTOR|MAPK8	-2.45277
KEGG Pathway	hsa04310	Wnt signaling pathway	3	6.25	CCND1|JUN|MAPK8	-2.26374
