# Supplementary material for: The potential mechanism of Longsheyangquan Decoction on the treatment of bladder cancer: Systemic network pharmacology and molecular docking
Source: Front Pharmacol. 2022 Jul 14;13:932039. doi: 10.3389/fphar.2022.932039 (PMC9330057; doi:10.3389/fphar.2022.932039)
Supplement: Supplementary file 3 [file Table1.XLSX]

## Sheet: Sheet1
Supplementary Table 1. 343 Overlapping targets of LSYQ Decoction and bladder cancer
AKT1
EGFR
FGFR3
VEGFA
ERBB2
IL2
GSTM1
BCL2
MTOR
PTGS2
MMP9
CCND1
TERT
STAT3
AR
PIK3CA
MAPK1
MMP2
CASP3
EZH2
HRAS
TNF
MDM2
ALB
MAPK3
ABCB1
MAPK8
ICAM1
MET
BCL2L1
JUN
CDK4
CYP1A1
PPARG
XIAP
HSP90AA1
CDK6
KDR
MAPK14
APEX1
AURKA
TOP2A
NOS2
F3
PARP1
CYP1A2
HIF1A
MMP7
CYP1B1
FUT4
CHEK2
DAPK1
PIK3CG
SRC
IGF1R
MMP1
DNMT1
PTK2
CCNE1
TYMP
MCL1
CDK2
CA9
SHH
HDAC9
CYP2D6
SIRT1
SERPINE1
IGFBP3
CTSB
FGFR1
PLK1
CTSD
IDO1
STAT1
ESR1
CCNB1
LDHA
MMP13
ILK
ABCC1
MIF
NR3C1
CHEK1
PRKCA
CCND3
SLC5A2
PTGS1
GLI1
CDK1
PPARA
JAK2
MAPK9
PHLPP2
FTO
ABCG2
HDAC1
AHR
AGL
RPS6KB1
PLAU
ODC1
TLR9
NOS3
COMT
ABL1
MMP14
PIK3CB
PTK2B
FLT4
CASP8
SPHK1
CYP19A1
AGTR1
KIF11
AKT2
JAK1
POLB
MME
PLAT
ROCK1
AURKB
KIT
TOP1
AXL
RAF1
TRPV1
MMP8
BRAF
ROCK2
PON1
BRD4
MMP3
AKT3
AKR1B10
LDHB
PIK3R1
KDM1A
NLRP3
CREBBP
PNP
ANPEP
PDGFRB
MST1R
CCNA1
CCNE2
PRKDC
PGR
MPO
KDM3A
ESR2
CXCR3
CSF1R
PRSS3
TK1
PRF1
MDM4
TBXAS1
TGFBR1
GSK3B
AKR1C3
NR1I2
FLT1
MAP2K1
CCR2
NEK6
TTR
HDAC3
CDC25B
PLG
ITGAL
REN
CYP3A4
TYRO3
IL6ST
PTAFR
CCND2
NTRK2
EPHB4
PFKFB3
NOX4
MAP3K7
ALK
LCK
JAK3
TGM2
FUCA1
CBR1
CYSLTR1
CXCR2
TDO2
INSR
TTK
PTPN1
APP
CCNA2
CHRM3
ALDH2
ACE
HDAC6
PLEC
ESRRB
HDAC4
PDE5A
UGCG
STS
TSPO
BCHE
CYP2C19
PSEN1
RXRA
PABPC1
BIRC2
SUZ12
PDPK1
SNCA
PTK6
CALM1
CDK9
PDE4D
NUAK1
ELANE
KCNA3
ESRRA
PGF
AKR1C1
EIF2AK3
CPT1B
PDE4B
WEE1
PRKCZ
FDFT1
CDK5
FAP
XDH
GSK3A
F10
RET
THRA
KDM5C
FLT3
PIK3CD
CSNK1D
KLK2
ARG1
FUT7
MKNK2
NTRK3
SMO
GHSR
PTGER2
MAP3K11
CYP17A1
CTSL
ALOX12
MERTK
PTPRG
CYP24A1
P2RX7
HDAC8
IMPDH2
SIRT2
BMX
NR1H2
AKR1C2
MPG
CCNB2
SPHK2
F2RL1
RBP4
ST6GAL1
TRPV4
EDNRA
FYN
MYLK
NR1H3
DYRK2
ADAM10
CTSS
CSNK2A1
KDM6B
POLA1
DRD2
MAPKAPK2
PRKCD
VCAM1
HMGCR
PRKCB
BRD3
TYK2
MAP2K2
MAOA
CHRNA4
MAP2K4
MAP2K6
TYMS
IRAK1
MAP2K3
RIPK2
CYP2C9
FGFR4
RPS6KA5
MMP12
TAAR1
DAPK3
FASN
PLA2G2A
EPHX2
PIM1
TNKS
NQO2
ALOX5
HSPA8
SLC6A3
NR1H4
AKR1C4
CETP
ROS1
DRD4
TYR
HTR1D
CCR3
ALOX15
HSD17B2
HTR1B
AKR1A1
OPRD1
DRD1
HSD17B1
SELE
SHBG
PDGFRA
CHRNA3
OGA
TRAP1
SRD5A2
OPRM1
CXCR1
IDH1
ADORA2B
PDK1
ADORA2A
SRD5A1
